# Supplementary material for: Auxin‐activated MdARF5 induces the expression of ethylene biosynthetic genes to initiate apple fruit ripening
Source: New Phytol. 2020 Mar 28;226(6):1781–95. doi: 10.1111/nph.16500 (PMC7317826; doi:10.1111/nph.16500)
Supplement: Supplementary file 2 — Table S1 Primers used in this study. Table S2 Differentially expressed genes between control and NAA‐treated apple fruit from RNA‐seq data. [file NPH-226-1781-s002.xlsx]

## Sheet: Title page
New Phytologist Supporting Information:
Article title: Auxin-activated MdARF5 induces the expression of ethylene biosynthetic genes to initiate apple fruit ripening
Authors: Pengtao Yue, Qian Lu, Zhi Liu, Tianxing Lyu, Xinyue Li, Haidong Bu, Weiting Liu, Yaxiu Xu, Hui Yuan, Aide Wang*
Article acceptance date: 12 February 2020
The following Supporting Information is available for this article:
Table S1 Primers used in this study.
Table S2 Differentially expressed genes between control and NAA-treated apple fruit from RNA-seq data.

## Sheet: Table S1
Supporting Information-Table S1. Primers used in this study.
Primer name	Sequence (5’-3’)	Purpose
Ex-MdERF2-F	ACCTCAGCACTACACAAGCT	Gene expression
Ex-MdERF2-R	GGTAAAGTGTGGTCGGGAGA
Ex-MdACS6-F	AGTGGATTAATTCGCTCTTATGGTG
Ex-MdACS6-R	GAACATCCTCTGGAGTCAAAGTAG
Ex-MdACS1-F	ACAGCCTCTCTAAGGATCTTGGTCT
Ex-MdACS1-R	TTTGGTTCTCGGCTATGTAGTTCTT
Ex-MdACS3a-F	TTGATAGAGATTTGAGGTGGAGGA
Ex-MdACS3a-F	GTGGGTTTGATGGATTTGTGATTAG
Ex-MdACO1-F	TGAAATTCCAAGCCAAGGAG
Ex-MdACO1-R	TTCAACTACACAAACAGTGG
Ex-MdGH3.1-F	ACAAGACCGACGAGGCAGAGT
Ex-MdGH3.1-R	TCCGAGTTCGCCGAGTCCTT
Ex-MdPG1-F	AAAGGTCATGGAATTGATCAGGCC
Ex-MdPG1-R	ATGCCCATAATTATGAACCC
Ex-MdARF5-F	ACTACCCGAATCTCCCGTCTCA
Ex-MdARF5-R	ACTCCGATGGATGCTTGCTAGG
Ex-MdARF3-F	TTTGCCTCCCAAGATCCTCTGC
Ex-MdARF3-R	TGCTCGGTCACAGGAAGTAAGG
Ex-MdARF6-F	AGTAACCAGCAGCAGCAGCAAT
Ex-MdARF6-R	TGGCATAGCGATGTGACGACTT
Ex-MdARF18-F	CATGCCACCGAGTGCTTACCT
Ex-MdARF18-R	GGCGTCACCAGCAACCAATCT
Ex-MdARF19-R	GACGGACTGGAAACTTGTATATGTG
Ex-MdARF19-R	TTACCGATTAAACGAGGCTGCAG
MdARF5-F	ATGATGGGTTCGGTTGAGGAG	Full length amplification
MdARF5-R	TTAAGGACGCCCAACTTCGGACATGG
MdARF5-C2X-EcoRI-F	GAGGGAAGGATTTCAGAATTCATGATGGGTTCGGTTGAGGAGAAGC	Protein purification
MdARF5-C2X-SalI-R	CAAGCTTGCCTGCAGGTCGACTTAAGGACGCCCAACTTCGGACATGG
MdARF5-AD-NdeI-F	GTACCAGATTACGCTCATATGATGATGGGTTCGGTTGA	Y1H Hybrid assay
MdARF5-AD-EcoRI-R	ATGCCCACCCGGGTGGAATTCTTAAGGACGCCCAACTTCGGACATGG
MdACS3a-AbAi-KpnI-F	CTTGAATTCGAGCTCGGTACCGAAGATAAGTTAAAATCCGTAATCA
MdACS3a-AbAi-SalI-R	AGCACATGCCTCGAGGTCGACGAGTTGAATGCGAATTGTTTGAA
MdACS1-AbAi-KpnI-F	CTTGAATTCGAGCTCGGTACCCAGTATTGTTTATTTTAACAAAA
MdACS1-AbAi-SalI-R	AGCACATGCCTCGAGGTCGACTTTGGTTAATTTTCTTG
MdACO1-AbAi-KpnI-F	CTTGAATTCGAGCTCGGTACCGGTGGCCACAGGGGAAACAA
MdACO1-AbAi-SalI-R	AGCACATGCCTCGAGGTCGACGCCAATGGACCCCTACCACT
MdERF2-AbAi-KpnI-F	CTTGAATTCGAGCTCGGTACCATGCATAAAAAATAGCCTTA
MdERF2-AbAi-SalI-R	AGCACATGCCTCGAGGTCGACCTTTGCTTGTTAGCAGTGTCCTT
MdARF5-RI-NdeI-F	TCTTCACTGTTGATACATATGATGATGGGTTCGGTTGA	GUS activity assay
MdARF5-RI-SacI-R	CGATCGGGGAAATTCGAGCTCTTAAGGACGCCCAACTTCGGACATGG
MdERF2-RI-NdeI-F	TCTTCACTGTTGATACATATGATGGAAGAACAACCTCAGCAC
MdERF2-RI-SacI-R	CGATCGGGGAAATTCGAGCTCTCAGCTAACCAATAGTTGCT
MdACS3a-BI-SalI-F	CTTGCATGCCTGCAGGTCGACGAAGATAAGTTAAAATCCGTAATCA
MdACS3a-BI-BamHI-R	GGACTGACCACCCGGGGATCCGAGTTGAATGCGAATTGTTTGAA
MdACS1-BI-SalI-F	CTTGCATGCCTGCAGGTCGACCAGTATTGTTTATTTTAACAAAA
MdACS1-BI-BamHI-R	GGACTGACCACCCGGGGATCCTTTGGTTAATTTTCTTG
MdACO1-BI-SalI-F	CTTGCATGCCTGCAGGTCGACGGTGGCCACAGGGGAAACAA
MdACO1-BI-BamHI-R	GGACTGACCACCCGGGGATCCGCCAATGGACCCCTACCACT
MdERF2-BI-SalI-F	CTTGCATGCCTGCAGGTCGACATGCATAAAAAATAGCCTTA
MdERF2-BI-BamHI-R	GGACTGACCACCCGGGGATCCCTTTGCTTGTTAGCAGTGTCCTT
MdACS3a-probe	CAGCCTGTAAGGGAGAGACAAGTATCAACCAA	EMSA
MdACS1-probe	AATTATATAATATGTCACCTATACGAATTAACA
MdACO1-probe	GTTTTGAACGGCTTGGTGACACCAAAATCACT
MdERF2-probe	AATATGGTAAAGAGAGACAAACATGGTTGTA
MdARF5-FLAG-F	GACCCCGGGGGTACCGGATCCATGATGGGTTCGGTTGAGGAGAAGC	ChIP-PCR
MdARF5-FLAG-R	CGATCGGGGAAATTCGAGCTCTTAAGGACGCCCAACTTCGGACATGG
MdERF2-GFP-F	GGTACCGGATCCGAATTCATGGAAGAACAACCTCAGCAC
MdERF2-GFP-R	CGATCGGGGAAATTCGAGCTCTCAGCTAACCAATAGTTGCT
MdACS3a-P1-F	GGGTACATGTAGGTGATGAGATT
MdACS3a-P1-R	GGTACTCTCAACTTGCCTGTTC
MdACS3a-P2-F	CAGGCTGAAGTGGCTGATCCA
MdACS3a-P2-R	AAGATGGTGAAAATCCATGTGC
MdACS3a-P3-F	GAAGTGTAATTACCCATAATCACAAT
MdACS3a-P3-R	AACGTGAATGGAATGATGAGATG
MdACS3a-P4-F	CTCAAAACCCTAGTTATGTA
MdACS3a-P4-R	AGATCTTATAGTGGTTAAGTTT
MdACS3a-P5-F	ATCAAACACATAAAAAATC
MdACS3a-P5-R	TTTCAGTGGAAGGTGCTTTTT
MdACS1-P1-F	GTGAGAAAATAAATTAATGGATGATAC
MdACS1-P1-R	GGAAACTAAATTATATGGTAGTTGATG
MdACS1-P2-F	TAAGTATTTTTCATTAATTTTCC
MdACS1-P2-R	GACAACAAGTATCATAGAAAATGC
MdACS1-P3-F	TTGGGAGTGTCTGAAGGTCC
MdACS1-P3-R	CTTTAGATTTCTCTGGTTCT
MdACO1-P1-F	GCGAAAGACTCTTTTTATAACTGGCA
MdACO1-P1-R	TGCTGGTGATAAATTTGTAAAGTTT
MdACO1-P2-F	CAGATGTTGTGAATAGTGATTTTG
MdACO1-P2-R	CCCTCCCCCTTTGTGTAGAT
MdACO1-P3-F	TTACACGCCTCTTAAGATGTTT
MdACO1-P3-R	CAAAGGGGGAGGGGGTGAA
MdERF2-P1-F	AGTTTGTATCTTTTAGCCCAAGAAATTCT
MdERF2-P1-R	TCTCTTTTGAATTTTTTATGTGTTCGTAA
MdERF2-P2-F	GGTGATCCCACAGATGCATACA
MdERF2-P2-R	TAGTTACTCTCAGCATGCGTTG
MdERF2-P3-F	CTTGACATCAGTGTGCATATAGAAA
MdERF2-P3-R	CTTCTACGAATTTTCTGCCTTTC
MdERF2-P4-F	GTTGACAAATTTGTACTTGATCACT
MdERF2-P4-R	CCGAAGACATTGGGTTAGAATTTC
MdERF2-P5-F	ACCAAAAGATCTTTGCCTCCCTGAC
MdERF2-P5-R	CTTTGCTTGTTAGCAGTGTCCTTAAT
MdERF2-P6-F	TCGAAAAGTATTTTCTAAAAGACA
MdERF2-P6-R	AAATAAATATCTTTTTCTATTTTCTG
MdARF5-P1-F	GCGGACCAAAGCTTGAGTT
MdARF5-P1-R	AGAGGGTCAGTAGGATTAGTGG
MdARF5-P2-F	TCTCCTAATCGAGTGCTTGTT
MdARF5-P2-R	TCCAGTTTCAAAGCAAACGA
MdARF5-P3-F	CGGACCAAAGCTTGAGTT
MdARF5-P3-R	CAGTAGGATTAGTGGGTTCAT
MdACS3aDRE-P1-F	CCCTAAATCCCAAATGATGCTTGAA
MdACS3aDRE-P1-R	CAGATCTTCATGGAGCTTCAATTGT
MdACS3aDRE-P2-F	GAGTTGAATGCGAATTGTTTGA
MdACS3aDRE-P2-R	TTGATTCTTCTTCTTTTTGTT
MdACS3ADRE-P3-F	ATGCTCTCAAAGCTTTCTTCTCT
MdACS3aDRE-P3-R	ATCATTTGGGATTTAGGGTTTGCT
MdARF5-RI-NdeI-F	TCTTCACTGTTGATACATATGATGATGGGTTCGGTTGA	Overexpression and silencing experiment
MdARF5-RI-SacI-R	CGATCGGGGAAATTCGAGCTCTTAAGGACGCCCAACTTCGGACATGG
MdACS3a-RI-NdeI-F	TCTTCACTGTTGATACATATGATGGCTATAGATATTGAGCAG
MdACS3a-RI-SacI-R	CGATCGGGGAAATTCGAGCTCCTAGCAAGCCCGCTCTCTCTTTT
MdARF5-AN-NdeI-F	TCTTCACTGTTGATACATATGTAGTCAATATGCTAATGAA
MdARF5-AN-SacI-R	CGATCGGGGAAATTCGAGCTCTAATTTCGTCTTCTCAGTGCC
MdACS3a-AN-NdeI-F	TCTTCACTGTTGATACATATGTCTTGGCTTCTGCCTCTTTGTA
MdACS3a-AN-SacI-R	CGATCGGGGAAATTCGAGCTCAGAGCCAAATTTGACCCTGTTAG
MdACS3a-S1-F	GCGAATTGTTTGAATGAAAAACCT	DNA methylation detection
MdACS3a-S1-R	GCATAAAATTATTGACAGTTGTTGGG
MdACS3a-S2-F	GCTATGCTCTCAAAGCTTTCTTC
MdACS3a-S2-R	TCTTTGTCCGGCAATCAAACTT
MdACS3a-S3-F	TGAGCAAACCCTAAATCCCAAATG
MdACS3a-S3-R	GTTGCTAGGTATTAATACAGATGC
MdACS3a-S4-F	CTAGGGTTTTGAGGTTTAAAGCAAT
MdACS3a-S4-R	TCTGTTGTATGCATTAGGATTCC
MdACS3a-S5-F	GGGGCTCAAGATGGTGAAAATC
MdACS3a-S5-R	CCGTTGCTGTTAAGTTTACATATCC
MdACS1-S1-F	CACACTTTTACATTAAAAAGTCAATCC
MdACS1-S1-R	ATACTCGGGTCTAGTTTTGTTTACAA
MdACS1-S2-F	TAATTCTTGTTTCTTTGTTTTTTTTT
MdACS1-S2-R	GGTAGTTGATGATTGATTTATTATTTAA
MdACS1-S3-F	CAAATTTAGTCTTTAGTATTACCCTC
MdACS1-S3-R	GCCCCGATATTATAAATATTGTACC
MdACS1-S4-F	GGTACAATATTTATAATATCGGGGC
MdACS1-S4-R	CTTGTATGGATACAAGCTGTAAG
MdACO1-S1-F	TAATCTTCATGCACACGTTCAC
MdACO1-S1-R	GACTTCTTCTAGCGTGCTCTAA
MdACO1-S2-F	TTAGAGCACGCTAGAAGAAGTC
MdACO1-S2-R	GAGATTGGTGAGCTTAGCATCA
MdACO1-S3-F	TGATGCTAAGCTCACCAATCTC
MdACO1-S3-R	GGTGAACTTAGCTTCACAATGG
MdARF5-GFP-F	GTCGACCCCGGGGGTACCATGATGGGTTCGGTTGAGGAGAAGC	Subcellular localization
MdARF5-GFP-R	TCCTTTACCCATGAATTCGGATCCAGGACGCCCAACTTCGGACATGG

## Sheet: Table S2
Supporting Information-Table S2. Differentially expressed genes between control and NAA-treated apple fruit from RNA-seq data. (Note: the genes highlighted in yellow are related to those genes used in this work)
Gene ID	Control			NAA treated			FDR	log2FC	Regulation	Annotation
	1	2	3	1	2	3
MD03G1129600.gene	6.65845	7.19018	4.44272	0	0.027087	0	7.79e-32	-8.40239	down	PREDICTED: serine carboxypeptidase-like 51 isoform X2 [Pyrus x bretschneideri]
MD05G1249400.gene	1.32232	1.72457	3.63594	0	0.018332	0	5.24e-08	-8.06763	down	PREDICTED: LOW QUALITY PROTEIN: uncharacterized protein LOC103435300 [Malus domestica]
MD01G1209300.gene	5.18392	8.57773	14.1649	0	0	0.064575	1.55e-09	-8.00882	down	PREDICTED: uncharacterized protein PAM68-like [Malus domestica]
MD13G1041900.gene	2.06255	9.48751	17.2919	0	0	0.065348	0.000242931	-7.89928	down	ribulose bisphosphate carboxylase small chain, chloroplastic-like isoform X2 [Prunus avium]
MD11G1236900.gene	8.37059	11.1694	11.6449	0.044047	0	0.040923	2.8e-38	-7.89799	down	PREDICTED: chlorophyll a-b binding protein 3, chloroplastic [Malus domestica]
MD02G1092100.gene	3.92395	6.11991	6.66574	0	0.04118	0	1.89e-31	-7.7472	down	PREDICTED: flavonoid 3&apos;-monooxygenase-like isoform X1 [Pyrus x bretschneideri]
MD06G1195000.gene	19.6031	36.4267	62.5474	0.147329	0.109477	0.174642	6.6e-09	-7.59888	down	PREDICTED: chlorophyll a-b binding protein P4, chloroplastic [Malus domestica]
MD05G1303500.gene	6.14204	8.34151	9.44713	0.042746	0.042999	0	2.02e-51	-7.5884	down	PREDICTED: protein CHUP1, chloroplastic-like [Malus domestica]
MD14G1150200.gene	57.1331	50.6019	31.5364	0.340787	0.116157	0.109101	2.43e-25	-7.55778	down	PREDICTED: CASP-like protein 1F2 [Malus domestica]
MD06G1143700.gene	6.20027	5.95305	8.60633	0.071367	0	0	2.67e-30	-7.46923	down	PREDICTED: cycloeucalenol cycloisomerase-like isoform X3 [Malus domestica]
MD10G1011900.gene	3.89309	6.78925	6.81236	0	0	0.054237	6.82e-21	-7.44613	down	PREDICTED: thioredoxin M-type, chloroplastic-like [Pyrus x bretschneideri]
MD08G1052300.gene	56.9385	57.7414	23.8207	0.133915	0.29471	0.16692	1.88e-12	-7.4012	down	PREDICTED: VQ motif-containing protein 11-like [Malus domestica]
MD16G1007100.gene	2.42954	3.37137	2.52923	0.031628	0	0	7.8e-29	-7.37952	down	PREDICTED: inactive leucine-rich repeat receptor-like serine/threonine-protein kinase At1g60630 [Malus domestica]
MD12G1163800.gene	3.24015	4.00289	6.71485	0	0.033542	0.014019	2.24e-19	-7.34775	down	PREDICTED: (-)-germacrene D synthase-like [Pyrus x bretschneideri]
MD06G1161400.gene	99.8987	106.871	61.0432	0.494829	0.210438	0.659235	1.09e-27	-7.27698	down	probable pectate lyase 18 precursor [Malus domestica]
MD17G1144800.gene	21.2125	22.0783	20.4708	0.064859	0.160382	0.076857	4.23e-96	-7.24991	down	PREDICTED: probable xyloglucan glycosyltransferase 5 isoform X1 [Malus domestica]
MD13G1125500.gene	4.27591	3.85865	3.96627	0	0.038368	0	1.96e-20	-7.2265	down	PREDICTED: somatic embryogenesis receptor kinase 1-like isoform X1 [Malus domestica]
MD07G1256700.gene	309.53	344.434	142.633	1.6964	1.72292	0.883053	1.15e-13	-7.1839	down	PREDICTED: protein EXORDIUM-like 3 [Malus domestica]
MD05G1155800.gene	4.00622	5.51305	2.25592	0.043841	0	0	2.91e-10	-7.17948	down	PREDICTED: uncharacterized protein LOC103406814 [Malus domestica]
MD16G1174500.gene	12.2118	11.1699	11.0564	0	0.195682	0	3.18e-32	-7.03425	down	PREDICTED: CASP-like protein 1E2 [Malus domestica]
MD12G1139500.gene	2.32417	2.30985	1.11821	0	0.034353	0	1.18e-11	-6.96525	down	PREDICTED: short-chain dehydrogenase TIC 32, chloroplastic-like [Pyrus x bretschneideri]
MD02G1201500.gene	21.5678	19.8881	15.5893	0.085566	0.215804	0.024614	1.71e-57	-6.94582	down	PREDICTED: uncharacterized protein LOC103405871 [Malus domestica]
MD10G1319500.gene	2.40301	1.94084	1.44254	0.027024	0	0	1.47e-16	-6.8996	down	PREDICTED: zinc finger MYND domain-containing protein 15 [Malus domestica]
MD04G1066300.gene	0.576329	1.63356	3.97413	0.02859	0	0	0.00240192	-6.89369	down	PREDICTED: cytochrome P450 87A3 isoform X2 [Prunus mume]
MD13G1041800.gene	7.07252	9.33666	28.5312	0.053933	0	0.206583	0.000699912	-6.86275	down	PREDICTED: ribulose bisphosphate carboxylase small chain, chloroplastic-like [Prunus mume]
MD03G1061400.gene	18.4092	19.6924	15.3745	0.237665	0.118608	0	5.26e-46	-6.80889	down	PREDICTED: gamma-interferon-inducible lysosomal thiol reductase isoform X1 [Prunus mume]
MD13G1052700.gene	10.183	11.905	10.2344	0.133743	0.049442	0.015857	6.61e-66	-6.79169	down	PREDICTED: LOW QUALITY PROTEIN: protein NSP-INTERACTING KINASE 2-like [Malus domestica]
MD00G1037500.gene	0.774647	1.33652	3.40632	0.02119	0	0	0.00085947	-6.75367	down	PREDICTED: cytochrome P450 82A3-like [Pyrus x bretschneideri]
MD00G1033200.gene	4.80392	6.65525	12.705	0	0.131602	0	6.22e-08	-6.73967	down	PREDICTED: uncharacterized protein LOC103423653 [Malus domestica]
MD09G1073300.gene	5.34697	6.53852	2.67774	0.05792	0	0.027362	6.78e-11	-6.63841	down	PREDICTED: cytochrome P450 85A [Malus domestica]
MD03G1171800.gene	6.93465	6.86331	3.29279	0	0.04246	0.081118	2.68e-13	-6.54826	down	PREDICTED: zinc finger CCCH domain-containing protein 53-like [Malus domestica]
MD05G1102900.gene	3.71384	3.23081	1.77266	0	0	0.051053	9.92e-13	-6.50798	down	PREDICTED: serine carboxypeptidase-like 1 [Malus domestica]
MD16G1024400.gene	24.5717	7.7344	24.9423	0.517312	0	0	2.4e-07	-6.50537	down	PREDICTED: MLP-like protein 329 [Malus domestica]
MD05G1028500.gene	7.58835	15.693	14.6716	0.118989	0.114796	0.079083	1.42e-16	-6.49898	down	PREDICTED: glycine-rich cell wall structural protein 1.0-like [Malus domestica]
MD17G1089900.gene	0.753311	0.95248	2.46895	0.026735	0	0	0.000203503	-6.43335	down	PREDICTED: xyloglucan endotransglucosylase/hydrolase protein 9-like [Malus domestica]
MD08G1220900.gene	19.4368	30.377	47.8587	0.501881	0.173095	0.21083	3.46e-11	-6.39757	down	PREDICTED: chlorophyll a-b binding protein CP24 10A, chloroplastic [Malus domestica]
MD05G1054800.gene	258.734	423.566	280.655	4.30247	2.62193	2.6169	3.06e-23	-6.30505	down	PREDICTED: NADP-dependent D-sorbitol-6-phosphate dehydrogenase-like [Pyrus x bretschneideri]
MD09G1192300.gene	19.8608	24.2803	14.1596	0.295449	0.14566	0.122314	3.66e-24	-6.30266	down	PREDICTED: protein indeterminate-domain 7-like isoform X1 [Malus domestica]
MD12G1238200.gene	0.939222	1.3633	0.657505	0.031213	0	0	5.8e-11	-6.25866	down	PREDICTED: serine/threonine-protein kinase Nek3-like isoform X2 [Malus domestica]
MD04G1137700.gene	2.20546	4.2336	9.06672	0.15597	0	0	0.000247406	-6.19076	down	PREDICTED: probable dynein light chain [Pyrus x bretschneideri]
MD15G1070600.gene	4.91797	6.21818	9.33193	0.059295	0.131178	0	1.62e-17	-6.16105	down	PREDICTED: U-box domain-containing protein 4-like [Malus domestica]
MD16G1228600.gene	8.16049	6.96791	6.841	0.11618	0.042574	0.06154	2.9e-24	-6.15373	down	PREDICTED: transcription factor MYB21-like [Pyrus x bretschneideri]
MD06G1238400.gene	53.3089	54.9202	77.4739	0.437667	0.725869	0.906133	3.71e-45	-6.11975	down	PREDICTED: kinase-interacting family protein-like [Malus domestica]
MD02G1171600.gene	0.746977	0.994481	1.96826	0	0.01956	0	0.000710789	-6.11696	down	PREDICTED: abscisic acid 8&apos;-hydroxylase 4-like isoform X4 [Malus domestica]
MD13G1021700.gene	5.17536	6.03694	5.28405	0	0.064829	0.06234	1.71e-16	-6.07986	down	PREDICTED: probable NAD(P)H dehydrogenase subunit CRR3, chloroplastic [Malus domestica]
MD03G1236100.gene	2.33885	4.11587	3.1665	0.069677	0.02282	0	4.39e-21	-6.06636	down	PREDICTED: histone acetyltransferase KAT6B-like [Pyrus x bretschneideri]
MD11G1070800.gene	134.9	117.986	164.04	2.41042	1.8076	0.863473	4.66e-74	-6.0169	down	PREDICTED: asparagine synthetase [glutamine-hydrolyzing] 1 [Malus domestica]
MD13G1200700.gene	1.3929	1.72974	1.22098	0.037667	0	0	5.22e-12	-6.00721	down	PREDICTED: perakine reductase-like [Pyrus x bretschneideri]
MD15G1089100.gene	0.773324	1.03291	0.853765	0.023729	0	0	7.25e-12	-5.96789	down	PREDICTED: RNA polymerase sigma factor sigC isoform X1 [Pyrus x bretschneideri]
MD16G1063300.gene	2.46636	2.52307	1.95385	0.049312	0.031665	0	6.83e-22	-5.94469	down	PREDICTED: alpha-1,4 glucan phosphorylase L-2 isozyme, chloroplastic/amyloplastic-like [Malus domestica]
MD04G1168900.gene	2.84204	2.5108	2.13976	0.015331	0.014956	0.060542	3.35e-23	-5.92054	down	PREDICTED: uncharacterized protein LOC103433727 isoform X1 [Malus domestica]
MD02G1087100.gene	32.6517	44.325	34.3626	0.276834	0.978828	0.054056	6.02e-34	-5.90201	down	PREDICTED: uncharacterized protein LOC108867561 [Pyrus x bretschneideri]
MD16G1282500.gene	1.35645	1.69733	1.20198	0.040801	0	0	1.63e-11	-5.86851	down	PREDICTED: transcription factor bHLH18-like [Malus domestica]
MD05G1205000.gene	19.4554	21.4445	46.1709	0.352221	0.198912	0.596173	2.08e-07	-5.86619	down	PREDICTED: photosystem II reaction center W protein, chloroplastic-like [Malus domestica]
MD05G1125100.gene	1.35753	1.01497	1.28304	0	0.031745	0	6.44e-12	-5.85975	down	PREDICTED: serine/threonine protein phosphatase 2A 57 kDa regulatory subunit B&apos; beta isoform-like [Malus domestica]
MD16G1009000.gene	5.13775	3.33869	1.77991	0	0	0.116388	3.77e-06	-5.85526	down	PREDICTED: defensin Ec-AMP-D2 [Malus domestica]
MD11G1079200.gene	7.53368	5.75959	5.72434	0.15718	0.0094	0.086315	3.97e-21	-5.84841	down	PREDICTED: uncharacterized protein LOC103429889 [Malus domestica]
MD14G1063300.gene	1.55834	1.46476	1.8579	0.027521	0.026949	0	1.21e-13	-5.83472	down	PREDICTED: transcription factor bHLH130-like [Malus domestica]
MD09G1036000.gene	1.85591	1.86472	1.11316	0	0.051136	0	4.25e-14	-5.83305	down	PREDICTED: uncharacterized protein LOC103442272 [Malus domestica]
MD07G1305300.gene	7.73834	10.7511	16.9931	0.313971	0.1236	0	1.83e-11	-5.83018	down	PREDICTED: uncharacterized protein LOC103439993 [Malus domestica]
MD10G1205000.gene	5.74478	7.6716	13.611	0.122848	0	0.206658	4.89e-09	-5.82138	down	PREDICTED: LOW QUALITY PROTEIN: sedoheptulose-1,7-bisphosphatase, chloroplastic-like [Malus domestica]
MD15G1074600.gene	1.464	1.46421	1.27738	0	0.036837	0	8.65e-12	-5.81856	down	hypothetical protein PRUPE_1G427100, partial [Prunus persica]
MD12G1177700.gene	1.86424	2.06194	0.889203	0	0	0.047325	4.14e-08	-5.80108	down	PREDICTED: gamma-interferon-inducible lysosomal thiol reductase-like isoform X2 [Pyrus x bretschneideri]
MD07G1169900.gene	1.27451	0.851835	0.750109	0	0	0.027864	6.55e-13	-5.79982	down	PREDICTED: armadillo repeat-containing kinesin-like protein 1 isoform X1 [Malus domestica]
MD16G1167500.gene	11.5806	11.7059	8.64234	0.085819	0.279372	0.042603	6.23e-26	-5.78609	down	PREDICTED: universal stress protein PHOS32-like [Malus domestica]
MD07G1160900.gene	12.0713	22.3799	32.6893	0.593804	0.210749	0.16203	6.11e-09	-5.76575	down	PREDICTED: protein CURVATURE THYLAKOID 1B, chloroplastic isoform X1 [Pyrus x bretschneideri]
MD07G1043300.gene	2.06226	1.54586	2.71115	0	0	0.09336	1.28e-13	-5.76069	down	PREDICTED: WAT1-related protein At5g07050-like [Malus domestica]
MD03G1221800.gene	14.5451	19.2238	20.7608	0.308498	0.055111	0.370795	5.59e-37	-5.76057	down	PREDICTED: uncharacterized protein LOC103430251 [Malus domestica]
MD05G1326300.gene	1.83001	2.40086	3.11162	0.085534	0	0	5.22e-12	-5.75156	down	PREDICTED: uncharacterized protein LOC103419665 [Malus domestica]
MD06G1193900.gene	35.4725	38.2781	47.4656	1.04744	0.376669	0.376908	8.2e-73	-5.74838	down	PREDICTED: geranylgeranyl diphosphate reductase, chloroplastic [Malus domestica]
MD11G1315600.gene	27.7616	45.0395	93.1501	1.39636	0.476149	0.604722	2.82e-05	-5.73925	down	PREDICTED: universal stress protein A-like protein [Malus domestica]
MD03G1029900.gene	3.95417	3.60507	7.58136	0.018271	0.129539	0.053209	9.81e-10	-5.73086	down	PREDICTED: oligopeptide transporter 1-like [Pyrus x bretschneideri]
MD00G1161400.gene	14.1368	15.1091	24.2997	0.39641	0.309828	0.059006	4.63e-19	-5.72446	down	PREDICTED: chlorophyll a-b binding protein CP26, chloroplastic [Malus domestica]
MD03G1092200.gene	5.91447	6.26478	4.77619	0.085674	0	0.16084	4.56e-25	-5.71838	down	PREDICTED: protein kinase APK1A, chloroplastic [Malus domestica]
MD10G1341600.gene	0.472301	0.839918	1.28139	0.023512	0	0	9.25e-08	-5.71676	down	PREDICTED: probable galactinol--sucrose galactosyltransferase 2 isoform X2 [Malus domestica]
MD16G1075200.gene	52.0603	61.9596	26.5586	0.323324	1.24921	0.487058	5.79e-11	-5.69916	down	PREDICTED: uncharacterized protein LOC103402910 [Malus domestica]
MD05G1112700.gene	1.86128	2.40043	6.29098	0.069395	0	0.065567	0.000473954	-5.67673	down	PREDICTED: malate dehydrogenase, glyoxysomal [Malus domestica]
MD02G1018000.gene	1.55452	2.6927	5.38176	0.046458	0	0.077426	0.000113935	-5.6591	down	PREDICTED: uncharacterized protein LOC103953848 [Pyrus x bretschneideri]
MD15G1377700.gene	4.48141	3.31489	1.54653	0.049606	0.048902	0	1.33e-06	-5.65526	down	PREDICTED: RING-H2 finger protein ATL54-like [Pyrus x bretschneideri]
MD05G1103600.gene	7.88441	8.15396	4.17108	0	0.153471	0.119724	8.49e-16	-5.60823	down	PREDICTED: serine carboxypeptidase-like 1 [Malus domestica]
MD04G1185600.gene	38.8152	53.6347	34.2343	0.78106	0.365515	0.978681	2.1e-26	-5.56532	down	Hydrophobic protein RCI2A [Apostasia shenzhenica]
MD05G1205100.gene	2.29262	2.25923	1.9607	0.071252	0.027438	0	1.59e-15	-5.54888	down	PREDICTED: 1-aminocyclopropane-1-carboxylate oxidase homolog 1-like isoform X1 [Malus domestica]
MD04G1129800.gene	27.3499	33.202	52.9587	0.452595	1.26633	0.112976	9.11e-15	-5.54445	down	PREDICTED: expansin-A4 [Pyrus x bretschneideri]
MD16G1100500.gene	30.7049	37.5392	43.4821	0.437647	0.621498	0.787548	2.6e-56	-5.54034	down	PREDICTED: uncharacterized protein LOC103949811 [Pyrus x bretschneideri]
MD14G1107200.gene	1.79245	2.82662	4.31365	0.109124	0	0.02817	4.21e-09	-5.5119	down	PREDICTED: cytochrome P450 86A22-like [Malus domestica]
MD10G1265300.gene	104.537	152.652	161.456	3.08398	1.59159	2.65911	2.78e-39	-5.5008	down	PREDICTED: chlorophyll a-b binding protein of LHCII type 1-like [Malus domestica]
MD09G1115800.gene	2.37078	2.56064	7.94412	0.091609	0.033642	0.05627	0.00152913	-5.49838	down	PREDICTED: triacylglycerol lipase 2-like [Malus domestica]
MD16G1119500.gene	83.5549	113.444	148.724	2.72658	1.50391	1.92294	3.08e-23	-5.4802	down	PREDICTED: chlorophyll a-b binding protein, chloroplastic [Pyrus x bretschneideri]
MD04G1138400.gene	59.5029	63.062	48.061	1.46874	0.757413	0.855213	3.97e-68	-5.46046	down	PREDICTED: LOW QUALITY PROTEIN: aldehyde oxidase GLOX [Malus domestica]
MD06G1031000.gene	6.43419	11.1305	11.0765	0.112873	0.275504	0.082458	7.29e-20	-5.43997	down	PREDICTED: glycine cleavage system H protein 3, mitochondrial [Malus domestica]
MD15G1415700.gene	125.048	127.165	61.4973	1.29074	3.66928	0.727499	3.16e-12	-5.41492	down	NAC domain-containing protein 104-like [Malus domestica]
MD04G1187600.gene	1.00181	0.930959	1.93615	0	0.011685	0.052094	1.32e-08	-5.38713	down	PREDICTED: pleiotropic drug resistance protein 3-like [Malus domestica]
MD12G1180500.gene	1.83629	1.87292	1.78665	0	0.084179	0	2.8e-13	-5.37565	down	PREDICTED: uncharacterized protein LOC103450706 [Malus domestica]
MD12G1186000.gene	2.08499	2.96287	3.24902	0.116481	0.035772	0	7.02e-21	-5.36392	down	PREDICTED: probable serine/threonine-protein kinase WNK5 [Malus domestica]
MD10G1312900.gene	0.548326	1.3367	0.825467	0	0	0.053564	3.49e-07	-5.35659	down	PREDICTED: cysteine-rich receptor-like protein kinase 10 [Malus domestica]
MD11G1191900.gene	44.156	69.7047	107.91	1.18863	1.43585	1.51205	2.95e-09	-5.3503	down	PREDICTED: photosystem II 5 kDa protein, chloroplastic [Malus domestica]
MD01G1083500.gene	4.55942	7.1262	21.2342	0.187659	0.281483	0.112408	0.00546088	-5.34782	down	PREDICTED: uncharacterized protein At4g00950-like [Malus domestica]
MD05G1223500.gene	3.75437	4.05084	7.57232	0.071402	0.071926	0.154852	1.73e-09	-5.32995	down	PREDICTED: sedoheptulose-1,7-bisphosphatase, chloroplastic-like [Malus domestica]
MD05G1289200.gene	62.0415	79.5749	106.3	1.31115	1.13491	2.45782	2.05e-24	-5.3183	down	PREDICTED: chlorophyll a-b binding protein of LHCII type 1 [Malus domestica]
MD03G1002100.gene	1.47227	1.71842	1.45742	0	0.059231	0	3.35e-10	-5.31152	down	PREDICTED: TATA-box-binding protein [Malus domestica]
MD14G1135600.gene	0.75496	1.05426	0.643079	0	0.031325	0.014963	6.62e-12	-5.30035	down	PREDICTED: transcription factor bHLH157-like [Malus domestica]
MD09G1279500.gene	18.1625	18.5255	17.2172	0.50357	0.370249	0.179773	3.08e-46	-5.29948	down	PREDICTED: expansin-A13-like [Pyrus x bretschneideri]
MD11G1209400.gene	36.8206	40.2472	23.0449	1.03169	0.417746	0.34053	1.67e-19	-5.29583	down	PREDICTED: 65-kDa microtubule-associated protein 1-like [Pyrus x bretschneideri]
MD10G1116500.gene	0.628096	0.994507	1.87847	0	0.036466	0	0.000498838	-5.29107	down	PREDICTED: aquaporin-like isoform X1 [Pyrus x bretschneideri]
MD10G1273700.gene	2.96351	2.7363	2.01859	0.042171	0	0.079291	1.64e-12	-5.28727	down	PREDICTED: aquaporin NIP1-1-like [Malus domestica]
MD13G1191200.gene	0.496333	0.367107	0.382676	0	0	0.017678	1.3e-09	-5.26987	down	lipoxygenase [Malus domestica]
MD07G1143600.gene	3.30904	4.08738	2.1551	0	0.033305	0.160838	1.57e-13	-5.24655	down	PREDICTED: GDSL esterase/lipase At4g01130-like [Malus domestica]
MD13G1119100.gene	59.1452	76.1393	98.8194	2.67851	1.20443	1.05953	3e-27	-5.23265	down	PREDICTED: chlorophyll a-b binding protein, chloroplastic [Malus domestica]
MD05G1072400.gene	10.9654	9.77861	21.8454	0.447942	0.173575	0.187729	2.52e-07	-5.23201	down	PREDICTED: uncharacterized protein LOC103425794 [Malus domestica]
MD12G1260300.gene	6.60354	10.6684	15.6043	0.253086	0.144486	0.265827	7.19e-10	-5.22886	down	PREDICTED: photosystem I reaction center subunit XI, chloroplastic-like [Malus domestica]
MD12G1182200.gene	56.665	74.355	44.2943	1.50456	1.50802	0.60305	2.15e-21	-5.22744	down	PREDICTED: wound-induced protein 1-like [Malus domestica]
MD01G1121500.gene	2.00998	2.67881	2.39619	0.158814	0	0	3.96e-11	-5.20294	down	PREDICTED: photosynthetic NDH subunit of lumenal location 1, chloroplastic-like [Malus domestica]
MD07G1175900.gene	58.1727	78.6101	85.63	2.68643	1.13948	1.34595	1.49e-49	-5.19925	down	PREDICTED: chlorophyll a-b binding protein 6, chloroplastic [Malus domestica]
MD17G1030800.gene	0.328523	0.932637	0.337584	0	0.014921	0	6.86e-10	-5.19095	down	PREDICTED: putative disease resistance protein RGA3 [Malus domestica]
MD01G1086200.gene	27.9103	37.2635	27.4719	1.01632	0.522806	0.462935	8.1e-45	-5.18329	down	PREDICTED: uncharacterized protein LOC103417540 [Malus domestica]
MD17G1079700.gene	5.47101	9.7448	15.1239	0.498946	0	0.094284	6.35e-07	-5.18115	down	PREDICTED: photosystem II repair protein PSB27-H1, chloroplastic-like [Malus domestica]
MD09G1134800.gene	20.1117	28.3928	76.8264	1.09299	0.539089	1.11328	0.00188828	-5.17181	down	PREDICTED: photosystem I chlorophyll a/b-binding protein 3-1, chloroplastic-like [Malus domestica]
MD08G1070100.gene	6.34305	8.41082	7.77173	0.056479	0.029357	0.366229	5.67e-12	-5.17161	down	PREDICTED: uncharacterized protein LOC103440895 [Malus domestica]
MD03G1042800.gene	99.3138	116.154	177.401	3.36088	2.30762	2.93484	2.96e-17	-5.16615	down	PREDICTED: photosystem I reaction center subunit V, chloroplastic [Malus domestica]
MD10G1152300.gene	1.05968	1.98777	0.917674	0.065846	0	0	1.83e-07	-5.15002	down	PREDICTED: uncharacterized protein LOC103961359 isoform X1 [Pyrus x bretschneideri]
MD06G1165700.gene	5.4344	6.27695	6.69986	0.249042	0	0.170117	2.66e-11	-5.14521	down	PREDICTED: uncharacterized protein LOC103953042 [Pyrus x bretschneideri]
MD04G1040300.gene	28.6006	37.8044	19.9957	0.808342	0.690269	0.370201	5.6e-15	-5.14521	down	PREDICTED: tetrapyrrole-binding protein, chloroplastic [Malus domestica]
MD13G1131800.gene	3.09958	3.64443	4.89539	0.198218	0.019782	0	3.41e-23	-5.1433	down	PREDICTED: protein NRT1/ PTR FAMILY 6.1-like [Malus domestica]
MD06G1096200.gene	0.702057	0.994416	0.930615	0	0	0.05973	9.15e-10	-5.135	down	PREDICTED: GDT1-like protein 1, chloroplastic isoform X1 [Malus domestica]
MD17G1191200.gene	67.0039	86.498	84.6819	2.62719	1.13015	1.78578	1.43e-62	-5.13303	down	PREDICTED: photosystem I reaction center subunit VI-2, chloroplastic-like [Malus domestica]
MD03G1185900.gene	0.756015	1.28087	1.45338	0.054642	0	0	2.04e-05	-5.12837	down	PREDICTED: G-type lectin S-receptor-like serine/threonine-protein kinase At4g27290 [Malus domestica]
MD03G1014400.gene	1.34555	2.49458	4.60694	0	0.042538	0.123033	4.91e-05	-5.12514	down	PREDICTED: peroxidase A2-like [Pyrus x bretschneideri]
MD16G1117200.gene	16.7276	16.0357	5.76009	0	0.780422	0.04255	1.59e-06	-5.12313	down	PREDICTED: uncharacterized protein LOC103403148 isoform X1 [Malus domestica]
MD06G1164000.gene	2.63274	2.40394	3.47654	0.089498	0	0.084372	8.71e-15	-5.10991	down	PREDICTED: cytochrome P450 71A3-like [Malus domestica]
MD01G1004300.gene	25.493	32.3416	52.3441	1.56535	0.752989	0.2115	1.87e-11	-5.1033	down	PREDICTED: photosystem I reaction center subunit N, chloroplastic-like [Malus domestica]
MD03G1081900.gene	1.04238	1.46603	4.25974	0.15703	0	0	0.00551005	-5.07762	down	PREDICTED: UDP-glucose iridoid glucosyltransferase-like [Malus domestica]
MD04G1164500.gene	9.21012	6.23439	7.75322	0.252967	0.221715	0.029939	6.37e-27	-5.07266	down	PREDICTED: ferritin-4, chloroplastic-like [Malus domestica]
MD05G1289300.gene	244.458	339.229	454.944	10.2464	4.63162	9.84243	4.37e-18	-5.0686	down	PREDICTED: chlorophyll a-b binding protein of LHCII type 1-like [Malus domestica]
MD12G1073700.gene	5.66258	6.93244	10.6917	0.374925	0.081741	0.12642	4.53e-14	-4.98795	down	PREDICTED: magnesium-chelatase subunit ChlH, chloroplastic [Malus domestica]
MD03G1218900.gene	28.5572	35.4127	44.6097	1.03644	0.912998	0.707174	1.2e-33	-4.98625	down	PREDICTED: chlorophyll a-b binding protein 13, chloroplastic [Malus domestica]
MD06G1031800.gene	1.6956	2.54397	2.74614	0	0	0.161568	4.1e-10	-4.98448	down	PREDICTED: uncharacterized protein LOC103436880 [Malus domestica]
MD11G1136200.gene	500.551	478.201	665.171	16.9528	12.8419	11.31	3.08e-49	-4.98222	down	PREDICTED: probable aquaporin PIP2-2 [Malus domestica]
MD09G1085700.gene	3.05184	3.23858	4.24004	0.093974	0.054967	0.087427	1.21e-16	-4.96731	down	PREDICTED: RHOMBOID-like protein 9, chloroplastic isoform X1 [Malus domestica]
MD02G1172900.gene	0.663706	0.91656	2.88645	0.025733	0.025978	0.024313	0.00927409	-4.94774	down	PREDICTED: uncharacterized protein LOC103418353 isoform X1 [Malus domestica]
MD04G1187700.gene	3.22866	4.42246	5.61226	0.238699	0	0.098151	6.45e-17	-4.94178	down	PREDICTED: S-adenosylmethionine synthase 5-like [Malus domestica]
MD16G1094200.gene	6.77123	8.10651	17.7744	0.583436	0.030086	0.238677	2.55e-05	-4.93023	down	PREDICTED: probable nucleoredoxin 1 [Malus domestica]
MD01G1201400.gene	4.08032	4.06646	3.04237	0.074097	0.183748	0.057911	1.45e-18	-4.92609	down	PREDICTED: O-glucosyltransferase rumi homolog [Malus domestica]
MD12G1180600.gene	1.39648	1.92781	3.123	0.118095	0	0.054335	2.73e-08	-4.92357	down	PREDICTED: patellin-6-like [Malus domestica]
MD12G1195800.gene	0.712269	1.0955	1.06956	0	0.057035	0	4.21e-10	-4.92278	down	PREDICTED: serine/threonine-protein kinase At5g01020-like [Malus domestica]
MD11G1082600.gene	101.835	168.293	275.113	5.5636	2.41168	6.3316	5.54e-07	-4.91772	down	PREDICTED: uncharacterized protein LOC103447667 [Malus domestica]
MD00G1144800.gene	0.986533	1.87419	1.32994	0.064203	0	0.024088	2.81e-09	-4.91255	down	PREDICTED: uncharacterized protein LOC103449287 isoform X2 [Malus domestica]
MD10G1013900.gene	4.9705	1.20909	3.38596	0.211751	0.033349	0	0.000478644	-4.8722	down	PREDICTED: alcohol dehydrogenase [Pyrus x bretschneideri]
MD05G1347300.gene	13.2078	20.108	24.8822	0.642915	0.262001	0.650545	1.27e-16	-4.87006	down	PREDICTED: ATP synthase gamma chain, chloroplastic-like [Malus domestica]
MD11G1008900.gene	1.90113	2.24777	1.74398	0.071296	0.023665	0.056029	3.78e-13	-4.86096	down	PREDICTED: glucan endo-1,3-beta-glucosidase 4-like [Malus domestica]
MD10G1266100.gene	12.3559	15.4066	12.6574	0.494699	0.123917	0.48098	2.14e-30	-4.85095	down	PREDICTED: probable purine permease 9 [Malus domestica]
MD09G1209500.gene	38.9408	57.0515	60.4013	2.56907	0.884133	0.840538	1.55e-31	-4.84725	down	PREDICTED: photosystem I reaction center subunit VI-2, chloroplastic [Malus domestica]
MD03G1230100.gene	1.45025	1.47134	0.833777	0.08817	0	0	2.02e-09	-4.84045	down	PREDICTED: putative B3 domain-containing protein Os03g0621600 [Pyrus x bretschneideri]
MD06G1185000.gene	26.7909	30.2898	24.6855	1.24284	0.499969	0.556056	8.56e-58	-4.8339	down	PREDICTED: AAA-ATPase ASD, mitochondrial-like [Pyrus x bretschneideri]
MD09G1155600.gene	0.405172	0.644722	0.878075	0.050113	0	0	6.12e-09	-4.82351	down	PREDICTED: uncharacterized protein LOC103443211 [Malus domestica]
MD08G1057900.gene	5.64133	6.82672	7.43957	0.176196	0.123488	0.250913	2.84e-26	-4.82069	down	PREDICTED: U-box domain-containing protein 7-like [Malus domestica]
MD12G1225900.gene	1.35355	1.7582	3.27905	0.187461	0	0	2.52e-06	-4.8151	down	PREDICTED: sugar transporter ERD6-like 17 [Malus domestica]
MD14G1236000.gene	2.51171	1.90525	1.75401	0.053302	0.017975	0.034283	1.11e-12	-4.79946	down	PREDICTED: phosphoethanolamine N-methyltransferase 1 [Malus domestica]
MD08G1217600.gene	3.24405	3.7479	3.0439	0.135892	0.100913	0.0431	5.29e-26	-4.79334	down	PREDICTED: receptor-like protein kinase HAIKU2 [Malus domestica]
MD07G1038900.gene	0.723589	0.838286	1.57231	0.081212	0	0	1.15e-06	-4.7867	down	PREDICTED: protein NRT1/ PTR FAMILY 5.4-like [Pyrus x bretschneideri]
MD05G1312800.gene	23.6857	25.1517	14.7721	0.401351	0.129366	0.364423	1.59e-14	-4.78386	down	PREDICTED: LOW QUALITY PROTEIN: beta-glucosidase 24-like [Malus domestica]
MD06G1051900.gene	2.5082	3.03181	3.08598	0.154628	0.050812	0	4.44e-11	-4.76463	down	PREDICTED: ethylene-responsive transcription factor 5-like [Pyrus x bretschneideri]
MD05G1280200.gene	6.3103	7.17413	5.61331	0.316998	0.110062	0.120931	1.6e-27	-4.76003	down	hypothetical protein B456_011G047900 [Gossypium raimondii]
MD14G1211200.gene	4.46859	7.39413	5.57201	0.230546	0.03159	0.217098	6.8e-16	-4.75165	down	PREDICTED: PLASMODESMATA CALLOSE-BINDING PROTEIN 3-like isoform X1 [Pyrus x bretschneideri]
MD13G1039200.gene	28.2021	32.7194	47.697	1.2185	1.24154	0.703187	5.02e-19	-4.73611	down	PREDICTED: zinc finger protein 6-like [Malus domestica]
MD17G1192000.gene	2.99519	3.00994	2.58044	0.029527	0.066455	0.135777	7.26e-14	-4.736	down	PREDICTED: uncharacterized protein LOC103405458 [Malus domestica]
MD08G1090400.gene	5.55821	6.14734	4.6083	0.417848	0.096138	0	1.63e-11	-4.72393	down	PREDICTED: MADS-box protein AGL24-like [Malus domestica]
MD16G1132100.gene	1.13253	1.67247	4.4894	0.038352	0	0.168586	0.00378269	-4.71528	down	PREDICTED: pectin acetylesterase 10-like isoform X2 [Malus domestica]
MD07G1160700.gene	2.2316	2.04943	2.22324	0.15123	0.019538	0.018664	1.5e-13	-4.69471	down	PREDICTED: transcription factor bHLH57-like isoform X1 [Malus domestica]
MD01G1195900.gene	12.5783	11.8098	7.70174	0.384382	0.304001	0.27992	1.19e-18	-4.69443	down	PREDICTED: post-GPI attachment to proteins factor 3 [Malus domestica]
MD12G1057900.gene	0.941801	0.943251	0.880901	0.028266	0.032436	0.017318	2.35e-10	-4.67939	down	PREDICTED: uncharacterized protein LOC103444834 isoform X2 [Malus domestica]
MD08G1023600.gene	1.94195	2.19252	4.6466	0.168834	0.077536	0.014992	9.91e-06	-4.67732	down	PREDICTED: beta-galactosidase 5-like [Malus domestica]
MD05G1015500.gene	3.37037	3.3608	3.26929	0.142228	0.045899	0.087543	1.04e-11	-4.65773	down	PREDICTED: serine carboxypeptidase-like 42 [Malus domestica]
MD14G1223600.gene	246.977	240.106	131.234	7.44615	7.9723	3.92252	1.91e-12	-4.65734	down	PREDICTED: protein ASPARTIC PROTEASE IN GUARD CELL 1 [Malus domestica]
MD13G1095000.gene	1.41888	2.79106	3.17323	0	0	0.22854	2.97e-08	-4.64456	down	PREDICTED: uncharacterized protein LOC103451994 [Malus domestica]
MD02G1200700.gene	5.04422	7.27466	5.587	0.214797	0.164915	0.16514	1.16e-19	-4.64223	down	PREDICTED: cytochrome P450 704C1 [Malus domestica]
MD10G1252300.gene	0.767256	0.393675	0.429901	0.044951	0	0	1.46e-09	-4.64023	down	PREDICTED: probable LRR receptor-like serine/threonine-protein kinase At4g20940 [Malus domestica]
MD10G1017400.gene	8.77827	12.0361	15.0434	0.341779	0.274994	0.589066	6.64e-30	-4.63256	down	PREDICTED: glycolipid transfer protein 3-like [Pyrus x bretschneideri]
MD10G1204900.gene	2.26803	4.9432	7.76308	0.324382	0	0.132626	0.000110013	-4.62717	down	PREDICTED: LOW QUALITY PROTEIN: sedoheptulose-1,7-bisphosphatase, chloroplastic-like [Malus domestica]
MD04G1083900.gene	9.09488	7.84037	5.20621	0.42662	0.17139	0.099151	2.02e-14	-4.62323	down	PREDICTED: monocopper oxidase-like protein SKU5 [Malus domestica]
MD02G1290600.gene	2.06528	2.19989	1.87884	0.112717	0.048137	0	1e-09	-4.59916	down	PREDICTED: uncharacterized protein LOC103930839 [Pyrus x bretschneideri]
MD02G1133200.gene	4.37491	5.19877	12.3653	0.256212	0.177172	0.218868	0.000409209	-4.59089	down	PREDICTED: uncharacterized protein LOC103400680 [Malus domestica]
MD12G1157600.gene	13.7309	19.4943	25.8135	1.01445	0.320874	0.598156	3.49e-15	-4.58399	down	PREDICTED: fructose-1,6-bisphosphatase, chloroplastic-like [Pyrus x bretschneideri]
MD15G1013400.gene	3.99464	4.20503	2.57608	0.075945	0.179558	0.056669	3.32e-14	-4.5826	down	PREDICTED: putative HVA22-like protein g [Malus domestica]
MD14G1002500.gene	8.12992	9.70301	16.9202	0.897208	0.227721	0.030006	7.33e-09	-4.57428	down	PREDICTED: glutamate dehydrogenase 1-like [Malus domestica]
MD11G1192200.gene	1.85468	2.24181	1.38915	0.059403	0.11748	0	3.57e-09	-4.56384	down	PREDICTED: uncharacterized protein LOC103955911 [Pyrus x bretschneideri]
MD09G1119400.gene	2.09541	2.74308	2.7756	0.093559	0	0.115668	1.59e-09	-4.5495	down	PREDICTED: uncharacterized protein LOC103442683 isoform X2 [Malus domestica]
MD02G1019600.gene	17.0173	13.9624	10.9559	0.447014	0.715611	0.200122	2.84e-21	-4.54269	down	PREDICTED: codeine O-demethylase-like isoform X2 [Malus domestica]
MD08G1032800.gene	6.89755	6.78897	4.04746	0.208032	0.167563	0.235365	1.27e-14	-4.52374	down	PREDICTED: cytochrome P450 734A1-like [Malus domestica]
MD10G1341100.gene	4.21162	5.47746	4.4328	0.14208	0.080872	0.256299	2.35e-18	-4.49978	down	PREDICTED: glucan endo-1,3-beta-glucosidase 6 [Malus domestica]
MD00G1072500.gene	2.89717	2.10947	2.06211	0	0.163082	0.057098	1.4e-10	-4.48891	down	PREDICTED: cinnamoyl-CoA reductase-like SNL6 [Pyrus x bretschneideri]
MD16G1174700.gene	54.0162	58.0009	63.8671	2.11916	1.46063	2.66432	3.39e-57	-4.48571	down	PREDICTED: divinyl chlorophyllide a 8-vinyl-reductase, chloroplastic-like [Malus domestica]
MD15G1241500.gene	1.81053	1.04362	1.20698	0	0.096089	0.025706	2.14e-09	-4.48105	down	PREDICTED: F-box protein At4g35930 [Malus domestica]
MD07G1247000.gene	16.6629	11.474	13.7545	0.474971	0.562263	0.420315	6.17e-24	-4.4687	down	Cyclin [Trema orientalis]
MD06G1202000.gene	72.3508	81.5869	49.9934	4.90141	1.66765	0.846846	1.23e-19	-4.46137	down	PREDICTED: PLASMODESMATA CALLOSE-BINDING PROTEIN 3-like [Malus domestica]
MD04G1138600.gene	5.09742	5.70223	9.56707	0.273525	0.115065	0.312156	3.16e-10	-4.45708	down	PREDICTED: uncharacterized protein LOC103949403 [Pyrus x bretschneideri]
MD00G1068500.gene	2.1695	3.78576	5.14717	0.118712	0.100546	0.166495	3.35e-08	-4.45454	down	PREDICTED: phosphoribulokinase, chloroplastic [Malus domestica]
MD17G1124900.gene	2.19583	2.00435	2.98377	0.027086	0.073164	0.127192	2.49e-12	-4.45111	down	PREDICTED: 7-deoxyloganetin glucosyltransferase-like [Malus domestica]
MD09G1119100.gene	18.2001	24.4551	12.218	1.19218	0.686472	0.073103	6.98e-11	-4.45021	down	PREDICTED: fasciclin-like arabinogalactan protein 7 [Malus domestica]
MD03G1088600.gene	3.36225	3.78217	1.86621	0.114425	0.170484	0	2.03e-09	-4.43891	down	PREDICTED: LOW QUALITY PROTEIN: uncharacterized protein LOC103420689 [Malus domestica]
MD11G1012800.gene	0.868564	1.3306	0.623612	0.060361	0	0.021726	7.44e-10	-4.43628	down	PREDICTED: DNA (cytosine-5)-methyltransferase CMT3-like [Pyrus x bretschneideri]
MD16G1130000.gene	0.75784	0.915886	2.3539	0.062439	0.020518	0.039264	0.00204201	-4.40595	down	PREDICTED: inactive leucine-rich repeat receptor-like protein kinase CORYNE [Malus domestica]
MD15G1411600.gene	128.864	169.707	384.173	10.8776	4.64105	10.2506	0.000441241	-4.39743	down	PREDICTED: chlorophyll a-b binding protein CP24 10A, chloroplastic-like [Malus domestica]
MD04G1172700.gene	0.717585	0.568852	1.19285	0.087458	0	0	3.05e-07	-4.39624	down	PREDICTED: probable serine/threonine-protein kinase WNK5 isoform X2 [Malus domestica]
MD14G1214800.gene	59.5739	64.6451	52.0969	3.28286	1.68155	1.71555	3.22e-55	-4.39477	down	PREDICTED: protein COBRA-like [Pyrus x bretschneideri]
MD06G1031700.gene	2.48764	2.41867	0.912167	0	0.11162	0.097105	1.16e-05	-4.39046	down	PREDICTED: NAC domain-containing protein 86 [Malus domestica]
MD07G1213500.gene	1.07277	0.910526	1.33658	0.083021	0	0.047255	9.94e-09	-4.38743	down	PREDICTED: transcription factor DIVARICATA-like [Malus domestica]
MD07G1128200.gene	0.772362	0.721423	1.61137	0.061881	0	0.049381	1.8e-05	-4.3866	down	PREDICTED: vacuolar protein 8-like [Malus domestica]
MD16G1005300.gene	1.5409	2.13096	1.55095	0.145629	0	0	8.3e-09	-4.3831	down	PREDICTED: alpha-galactosidase 1 isoform X2 [Malus domestica]
MD08G1017600.gene	0.303744	0.49399	0.350529	0.015016	0.014803	0	1.6e-08	-4.35216	down	PREDICTED: probable LRR receptor-like serine/threonine-protein kinase At4g36180 isoform X1 [Malus domestica]
MD02G1267400.gene	6.26447	7.44629	6.32078	0.438415	0.209755	0.086158	1.53e-20	-4.34448	down	PREDICTED: MATH domain and coiled-coil domain-containing protein At3g58370-like [Malus domestica]
MD05G1351900.gene	0.766688	0.949427	0.604964	0	0	0.08491	4.13e-09	-4.34406	down	PREDICTED: protein STRUBBELIG-RECEPTOR FAMILY 8-like [Malus domestica]
MD05G1344300.gene	0.672548	0.879564	1.20991	0.090954	0	0	1.15e-08	-4.3415	down	PREDICTED: protein DETOXIFICATION 40-like isoform X2 [Malus domestica]
MD11G1293200.gene	3.10742	2.61939	3.03558	0.592567	0.047461	0.121329	1.38e-11	-4.32314	down	PREDICTED: sugar transporter ERD6-like 7 isoform X1 [Malus domestica]
MD17G1117600.gene	3.80007	3.2159	2.40772	0.06485	0.1182	0.161613	6.33e-11	-4.3169	down	PREDICTED: nudix hydrolase 2-like [Malus domestica]
MD06G1217200.gene	48.1454	57.7287	59.5755	2.51693	2.84721	1.1827	2.11e-52	-4.30672	down	PREDICTED: transcription factor WER [Malus domestica]
MD15G1140500.gene	6.03473	7.67301	17.8399	0.471159	0.127008	0.586701	0.000465179	-4.30435	down	PREDICTED: ferric reduction oxidase 7, chloroplastic-like isoform X1 [Malus domestica]
MD14G1014300.gene	1.55028	2.2424	1.26621	0.019661	0.096844	0.055728	7.6e-12	-4.29779	down	PREDICTED: glucomannan 4-beta-mannosyltransferase 9-like isoform X1 [Pyrus x bretschneideri]
MD09G1020200.gene	1.65639	1.36821	0.972322	0.047571	0	0.089893	6.01e-09	-4.29207	down	PREDICTED: protein ABHD17C-like [Malus domestica]
MD02G1252000.gene	4.40637	4.62991	4.22191	0.018291	0.313817	0.161951	8.47e-17	-4.2875	down	PREDICTED: rust resistance kinase Lr10-like [Malus domestica]
MD09G1202300.gene	19.4706	21.6122	20.0265	1.29426	0.776334	0.403345	1.45e-40	-4.28044	down	auxin-responsive protein IAA26-like [Malus domestica]
MD17G1177900.gene	1.4013	1.53964	1.63476	0.072239	0.062036	0.019841	1.41e-10	-4.27625	down	PREDICTED: uncharacterized protein LOC103427475 isoform X1 [Malus domestica]
MD10G1029100.gene	8.08767	10.4047	23.1117	0.94183	0.636901	0.138775	0.000420891	-4.25063	down	uncharacterized protein LOC109803890 [Cajanus cajan]
MD07G1213200.gene	1.43954	1.98491	2.90739	0.202978	0	0.040991	1.41e-07	-4.24496	down	PREDICTED: LOW QUALITY PROTEIN: sedoheptulose-1,7-bisphosphatase, chloroplastic [Malus domestica]
MD07G1083500.gene	2.24892	3.26134	6.53558	0.202218	0.129999	0.173616	3.54e-06	-4.24344	down	PREDICTED: ankyrin repeat-containing protein At3g12360-like [Malus domestica]
MD15G1386700.gene	2.64706	1.743	2.30299	0.110667	0.083358	0.041208	8.58e-12	-4.24341	down	PREDICTED: importin beta-like SAD2 homolog [Malus domestica]
MD13G1162000.gene	1.28932	1.01845	1.32149	0.068147	0	0.071409	5.85e-09	-4.24156	down	PREDICTED: probable polygalacturonase [Malus domestica]
MD11G1150500.gene	2.79513	3.88283	6.31534	0.271309	0	0.228422	9.88e-07	-4.22851	down	PREDICTED: LOW QUALITY PROTEIN: beta-glucosidase 11-like [Malus domestica]
MD03G1086900.gene	2.7237	3.18183	2.45772	0	0.250764	0.05916	3.37e-09	-4.21875	down	PREDICTED: uncharacterized protein LOC103420564 [Malus domestica]
MD10G1257300.gene	24.2016	23.0894	20.551	1.38495	0.524106	1.02445	1.64e-47	-4.21166	down	PREDICTED: CSC1-like protein ERD4 [Malus domestica]
MD00G1033700.gene	16.1302	16.0498	4.56954	0.446897	0.63658	0.396914	0.000317989	-4.21063	down	PREDICTED: auxin-induced protein 6B-like [Malus domestica]
MD09G1283000.gene	13.4062	15.9797	13.6482	0.825907	0.485782	0.536649	4.57e-32	-4.20909	down	PREDICTED: probable acyl-activating enzyme 6 [Malus domestica]
MD16G1113200.gene	2.18935	1.98129	1.62888	0.117731	0.083707	0.032134	2.77e-13	-4.20537	down	lipoxygenase [Malus domestica]
MD06G1114400.gene	0.571332	0.458109	0.453334	0.052495	0	0.016422	4.84e-08	-4.15796	down	PREDICTED: transcription factor LHW-like [Pyrus x bretschneideri]
MD08G1226500.gene	7.58897	8.31707	10.3745	0.355481	0.333229	0.196311	8.88e-31	-4.14744	down	PREDICTED: uncharacterized protein LOC103441879 isoform X2 [Malus domestica]
MD17G1051200.gene	32.9085	41.6058	28.931	1.33663	1.21231	2.00839	3.58e-17	-4.12128	down	PREDICTED: mini zinc finger protein 2-like [Malus domestica]
MD01G1184600.gene	18.8541	25.0771	20.5454	1.12351	1.00776	0.788248	8.34e-36	-4.11737	down	PREDICTED: protein EXORDIUM-like 3 [Malus domestica]
MD05G1209300.gene	17.7413	23.7249	29.7633	1.3723	1.17264	0.703676	3.62e-20	-4.10617	down	PREDICTED: peroxisomal (S)-2-hydroxy-acid oxidase-like isoform X1 [Pyrus x bretschneideri]
MD06G1195600.gene	8.69952	15.3973	9.42365	0.452995	0.509264	0.642814	4.89e-17	-4.10209	down	PREDICTED: photosynthetic NDH subunit of subcomplex B 4, chloroplastic-like [Malus domestica]
MD14G1210700.gene	0.428171	0.497676	1.40229	0.100338	0	0	0.00952978	-4.0989	down	flavonoid 3&apos; hydroxylase [Malus domestica]
MD17G1223900.gene	2.76988	3.08717	3.72889	0.129892	0.128909	0.144302	2.71e-10	-4.09694	down	PREDICTED: lamin-like protein [Pyrus x bretschneideri]
Malus_domestica_newGene_3923	12.05	13.0807	9.36774	0.456343	0.858764	0.205971	6.73e-22	-4.09037	down	PREDICTED: cyclin-U4-1 [Malus domestica]
MD06G1205300.gene	17.9612	20.8656	17.0124	1.05371	0.555523	0.985155	3.18e-30	-4.08904	down	PREDICTED: isoaspartyl peptidase/L-asparaginase 1-like [Malus domestica]
MD11G1301000.gene	29.3478	33.469	35.6664	2.29716	1.61958	0.693881	5.36e-47	-4.07602	down	PREDICTED: BTB/POZ domain-containing protein At1g03010-like isoform X2 [Malus domestica]
MD14G1132900.gene	20.5209	25.5089	19.0811	1.64379	0.717701	0.705448	5.01e-35	-4.07416	down	PREDICTED: protein ABIL2-like isoform X2 [Malus domestica]
MD15G1348200.gene	7.09954	11.6392	9.0679	0.502261	0.379672	0.395478	8.88e-19	-4.07224	down	PREDICTED: photosystem II 22 kDa protein, chloroplastic-like [Malus domestica]
MD17G1021700.gene	4.32519	5.1372	4.3966	0.27954	0.233689	0.111566	2.14e-15	-4.07191	down	PREDICTED: GDSL esterase/lipase At5g14450 [Malus domestica]
MD01G1089400.gene	7.69356	10.3496	16.4105	0.607968	0.521878	0.437561	2.81e-08	-4.07184	down	protein CURVATURE THYLAKOID 1B, chloroplastic-like [Prunus avium]
MD11G1256900.gene	0.80845	0.987013	1.44162	0.073976	0.009021	0.054492	1.09e-08	-4.06933	down	PREDICTED: uncharacterized protein LOC103413333 [Malus domestica]
MD05G1101500.gene	1.73722	1.9348	1.26731	0.060118	0.088305	0.062632	3.14e-09	-4.06635	down	PREDICTED: LIM domain-containing protein WLIM1-like [Malus domestica]
MD04G1245900.gene	3.03494	5.9024	7.57133	0.505727	0	0.450774	1.34e-05	-4.06446	down	PREDICTED: uncharacterized protein LOC103434278 [Malus domestica]
MD15G1004400.gene	4.60055	3.89406	2.5466	0.186256	0.23058	0.08417	1.18e-11	-4.05993	down	PREDICTED: L-ascorbate oxidase homolog [Malus domestica]
MD07G1301300.gene	10.5404	11.0563	14.8606	0.630855	0.463974	0.593129	4.56e-21	-4.05707	down	PREDICTED: nascent polypeptide-associated complex subunit alpha-like protein 2 [Malus domestica]
MD02G1194600.gene	31.1411	26.4415	19.2	1.97865	1.07434	0.644663	1.05e-16	-4.05335	down	PREDICTED: leucine-rich repeat receptor-like serine/threonine-protein kinase BAM1 [Malus domestica]
MD05G1155900.gene	116.802	122.963	166.075	6.36915	7.86033	5.00945	2.12e-33	-4.04477	down	PREDICTED: uncharacterized protein LOC103445335 [Malus domestica]
MD14G1019600.gene	4.54098	5.76717	5.4821	0.233441	0.206583	0.283274	3.12e-15	-4.04476	down	PREDICTED: GDSL esterase/lipase At5g03610-like [Malus domestica]
MD01G1137900.gene	4.4764	8.39946	11.777	0.68205	0.204174	0.299031	2.63e-06	-4.04343	down	PREDICTED: LOW QUALITY PROTEIN: ribulose bisphosphate carboxylase/oxygenase activase, chloroplastic [Pyrus x bretschneideri]
MD17G1020400.gene	13.0241	15.7837	15.347	0.822742	0.283875	1.03268	8.09e-30	-4.04124	down	PREDICTED: zinc finger protein CONSTANS-LIKE 6 [Malus domestica]
MD11G1198000.gene	0.857219	1.19817	1.04379	0.059183	0	0.089706	6.77e-08	-4.02473	down	PREDICTED: E3 ubiquitin ligase BIG BROTHER-like [Pyrus x bretschneideri]
MD05G1039600.gene	0.407963	0.540688	0.812505	0.045852	0	0.021661	1.14e-07	-4.02245	down	PREDICTED: protein DETOXIFICATION 54 [Malus domestica]
MD12G1020800.gene	1.92092	1.63318	1.31474	0.05779	0.08826	0.069408	3.72e-14	-4.02051	down	PREDICTED: pleiotropic drug resistance protein 2-like [Pyrus x bretschneideri]
MD09G1210000.gene	4.42596	4.59375	3.56387	0.469454	0	0.17119	1.96e-12	-4.02009	down	PREDICTED: uncharacterized protein LOC103944863 [Pyrus x bretschneideri]
MD17G1077800.gene	2.35078	2.70926	3.0371	0.192539	0.054643	0.096866	3.25e-13	-4.01885	down	PREDICTED: uncharacterized protein LOC103404720 isoform X1 [Malus domestica]
MD03G1278600.gene	1.02174	1.1291	1.64974	0.107127	0	0.036828	6.32e-09	-4.01839	down	PREDICTED: BTB/POZ domain-containing protein At1g03010-like isoform X1 [Malus domestica]
MD06G1005700.gene	1.80331	3.0923	4.31459	0.077316	0.295698	0.04723	6.23e-07	-4.01784	down	PREDICTED: peptidyl-prolyl cis-trans isomerase FKBP18, chloroplastic-like isoform X2 [Malus domestica]
MD08G1243000.gene	7.38331	10.1428	6.38291	0.191996	0.354021	0.592081	5.41e-17	-4.0172	down	PREDICTED: cytochrome P450 98A2-like [Malus domestica]
MD09G1090500.gene	13.9957	21.9391	21.6135	1.17976	0.388647	1.16655	4.02e-17	-4.0136	down	PREDICTED: photosystem II repair protein PSB27-H1, chloroplastic [Malus domestica]
MD09G1194900.gene	1.65319	1.87745	1.47182	0.078803	0.057127	0.110094	2.3e-12	-4.00762	down	PREDICTED: inactive protein kinase SELMODRAFT_444075 isoform X2 [Malus domestica]
MD13G1043200.gene	21.9716	23.5129	22.5872	1.50994	1.38589	0.450706	5.78e-43	-3.99643	down	NRT1/PTR family 3.1 protein [Pyrus betulifolia]
MD05G1278500.gene	2.80583	3.77193	5.9016	0.265635	0.10957	0.236502	2.86e-08	-3.98772	down	PREDICTED: CSC1-like protein ERD4 [Malus domestica]
MD13G1002100.gene	10.5413	9.40264	6.38786	0.469989	0.418202	0.42524	4.86e-15	-3.98194	down	PREDICTED: LOW QUALITY PROTEIN: protein ASPARTIC PROTEASE IN GUARD CELL 2-like [Malus domestica]
MD00G1107700.gene	53.6356	71.8366	119.686	4.19414	2.64	5.41049	5.29e-07	-3.97238	down	magnesium-protoporphyrin IX monomethyl ester [oxidative] cyclase, chloroplastic [Prunus persica]
MD16G1179300.gene	0.948763	1.19839	0.869997	0.094134	0.019649	0	6.13e-08	-3.9703	down	PREDICTED: pyruvate, phosphate dikinase, chloroplastic-like isoform X3 [Pyrus x bretschneideri]
MD15G1160000.gene	27.4677	28.1332	30.6647	1.41058	1.80822	1.06293	4.73e-37	-3.96964	down	PREDICTED: probable E3 ubiquitin-protein ligase RHY1A [Malus domestica]
MD00G1036000.gene	6.66718	7.56876	8.62594	0.58548	0.126815	0.245936	8.11e-14	-3.96601	down	hypothetical protein PRUPE_4G125000 [Prunus persica]
MD07G1082500.gene	7.79962	7.46669	3.23995	0.527036	0.158869	0.240567	3.71e-06	-3.96577	down	PREDICTED: uncharacterized protein LOC103438906 [Malus domestica]
MD16G1119000.gene	5.54909	6.43629	6.37801	0.119329	0.662173	0.077223	9.08e-15	-3.96098	down	PREDICTED: REF/SRPP-like protein At1g67360 [Malus domestica]
MD17G1095200.gene	2.77654	2.41336	3.23604	0.149206	0.0428	0.204829	2.72e-09	-3.95483	down	PREDICTED: uncharacterized protein LOC103404804 [Malus domestica]
MD16G1126300.gene	20.1686	12.6027	14.2261	1.39709	0.525127	0.498816	1.76e-13	-3.94751	down	PREDICTED: somatic embryogenesis receptor kinase 1-like [Pyrus x bretschneideri]
MD00G1191600.gene	5.72307	8.21408	5.48445	0.341616	0.196013	0.439968	3.83e-13	-3.94656	down	PREDICTED: phospholipase A1-IIdelta-like [Malus domestica]
MD04G1117400.gene	0.608304	0.808438	0.751876	0.059184	0	0.045298	1.14e-07	-3.94641	down	PREDICTED: ankyrin repeat-containing protein At5g02620-like [Malus domestica]
MD06G1124600.gene	3.36382	4.80086	3.45065	0.223292	0.129727	0.210692	1.44e-10	-3.9437	down	PREDICTED: heavy metal-associated isoprenylated plant protein 21 [Malus domestica]
MD09G1019800.gene	1.05931	1.66732	2.24487	0.130828	0.052986	0.067305	9.99e-10	-3.93938	down	PREDICTED: zinc finger protein CONSTANS-LIKE 6-like [Pyrus x bretschneideri]
MD06G1122000.gene	55.4721	66.0444	41.1865	3.43257	3.00722	1.79928	3.32e-19	-3.93081	down	PREDICTED: glucan endo-1,3-beta-glucosidase 11-like [Malus domestica]
MD03G1251500.gene	4.40018	6.44711	5.65353	0.319876	0.237149	0.139643	1.89e-14	-3.92813	down	PREDICTED: protein SRG1-like, partial [Malus domestica]
MD07G1262700.gene	26.8133	28.5285	31.1929	1.17763	1.46419	1.82518	1.67e-41	-3.92789	down	PREDICTED: post-GPI attachment to proteins factor 3-like [Malus domestica]
MD14G1244700.gene	3.45787	4.05967	2.72774	0.26838	0.184162	0.029629	5.81e-12	-3.92294	down	PREDICTED: kinase-interacting family protein isoform X1 [Malus domestica]
MD06G1188700.gene	0.440696	0.675274	0.980052	0.023927	0	0.064968	1.83e-07	-3.92242	down	isochorismate synthase 2, chloroplastic [Malus domestica]
MD09G1133200.gene	2.808	4.02414	9.91422	0.202191	0.455784	0.127357	0.00586154	-3.92187	down	PREDICTED: uncharacterized protein LOC103443026 [Malus domestica]
MD13G1019300.gene	7.3427	7.63108	6.19618	0.660666	0.164013	0.28405	1.07e-30	-3.91632	down	PREDICTED: probable RNA-dependent RNA polymerase 1 [Malus domestica]
MD17G1180800.gene	25.101	26.4245	30.2949	1.87878	1.23904	1.18856	1.1e-41	-3.91425	down	PREDICTED: ATP-dependent 6-phosphofructokinase 3-like [Malus domestica]
MD03G1072800.gene	4.52691	6.42784	2.42217	0.24115	0.063154	0.392377	2.23e-05	-3.91083	down	PREDICTED: LOW QUALITY PROTEIN: uncharacterized protein LOC103418912 [Malus domestica]
MD05G1305200.gene	6.14983	7.46497	5.66684	0.372607	0.397051	0.216706	4.35e-16	-3.9058	down	PREDICTED: protein IQ-DOMAIN 1 [Malus domestica]
MD10G1171800.gene	89.9078	112.471	100.511	8.75607	3.70167	3.7853	4.97e-45	-3.89865	down	PREDICTED: photosystem I reaction center subunit IV B, chloroplastic-like [Malus domestica]
MD14G1206800.gene	2.2584	2.91961	1.93569	0.097892	0.030774	0.254386	3.01e-09	-3.89622	down	PREDICTED: flavin-containing monooxygenase FMO GS-OX-like 9 isoform X1 [Malus domestica]
MD13G1152700.gene	14.1867	8.69829	11.1982	0.816803	0.909213	0	5.16e-12	-3.88879	down	PREDICTED: copper-transporting ATPase PAA1, chloroplastic-like [Malus domestica]
MD07G1081500.gene	1.54156	2.6505	2.11838	0.137934	0.068117	0.130533	4.9e-09	-3.88363	down	PREDICTED: uncharacterized protein LOC103438903 isoform X2 [Malus domestica]
MD12G1244500.gene	2.92426	4.22874	1.85279	0.303912	0	0.180643	2.59e-06	-3.88246	down	PREDICTED: GRF1-interacting factor 1-like [Malus domestica]
MD07G1204800.gene	20.5764	21.5408	12.425	1.27992	1.20198	0.391519	1.96e-12	-3.87976	down	PREDICTED: probable glycosyltransferase At5g03795 [Pyrus x bretschneideri]
MD00G1040000.gene	45.411	65.1349	100.045	5.70327	2.04425	3.69369	1.14e-07	-3.87649	down	PREDICTED: fructose-bisphosphate aldolase 1, chloroplastic [Malus domestica]
MD17G1210200.gene	309.885	395.37	464.207	25.7417	19.1928	18.2119	1.88e-32	-3.87491	down	PREDICTED: uncharacterized protein LOC103437265 [Malus domestica]
MD08G1053200.gene	1.22983	1.50405	1.78847	0.161922	0.026604	0.025498	1.15e-08	-3.86554	down	PREDICTED: L-type lectin-domain containing receptor kinase IX.1-like [Pyrus x bretschneideri]
MD14G1170600.gene	2.96257	3.69709	2.04894	0.42063	0	0.047979	1.16e-08	-3.85349	down	PREDICTED: uncharacterized protein LOC103952942 [Pyrus x bretschneideri]
MD01G1083400.gene	7.94113	8.83861	9.37111	0.890695	0.243857	0.332624	2.03e-28	-3.83421	down	PREDICTED: auxin response factor 18-like isoform X1 [Malus domestica]
MD15G1220800.gene	27.2748	30.7538	20.0547	0.686713	1.86236	1.70555	2.01e-20	-3.83319	down	PREDICTED: uncharacterized protein LOC103400918 [Malus domestica]
MD11G1033300.gene	2.05357	1.60206	1.02604	0.036775	0.043501	0.176038	1.4e-08	-3.82765	down	PREDICTED: serine/threonine-protein kinase STY17-like isoform X1 [Malus domestica]
MD09G1201800.gene	1.11675	0.966252	0.707021	0.060846	0.079165	0	9.04e-09	-3.82624	down	PREDICTED: uncharacterized protein LOC103936371 [Pyrus x bretschneideri]
MD08G1058900.gene	38.9127	48.7084	44.0474	2.83458	2.15649	2.37879	5.68e-43	-3.8244	down	PREDICTED: brassinosteroid-related acyltransferase 1-like [Malus domestica]
MD13G1191300.gene	128.118	199.346	181.546	14.9704	7.6675	6.03013	9.79e-24	-3.82065	down	PREDICTED: photosystem I reaction center subunit II, chloroplastic-like [Malus domestica]
MD00G1109700.gene	15.8935	18.1613	21.3584	1.19223	1.25443	0.594093	1.26e-19	-3.81952	down	PREDICTED: photosystem I reaction center subunit psaK, chloroplastic [Malus domestica]
MD08G1106800.gene	5.09701	4.96048	2.89911	0.276532	0.212772	0.203118	4.28e-11	-3.81894	down	PREDICTED: uncharacterized protein LOC103959537 isoform X1 [Pyrus x bretschneideri]
MD07G1174700.gene	15.9697	20.0969	40.5738	0.778258	0.860018	2.63583	0.000152477	-3.81753	down	PREDICTED: probable aquaporin PIP2-5 [Malus domestica]
MD01G1080500.gene	2.23898	2.83732	5.4039	0.288436	0.131874	0.162012	3.45e-05	-3.81609	down	PREDICTED: protein TSS [Malus domestica]
MD01G1191600.gene	2.63538	1.74299	0.997133	0.041999	0.082393	0.134137	0.000141434	-3.81586	down	PREDICTED: transcription factor bHLH120-like isoform X1 [Malus domestica]
MD07G1072100.gene	1.33878	2.07476	1.8567	0.061696	0.023105	0.170479	1.84e-08	-3.81218	down	PREDICTED: GABA transporter 1-like [Malus domestica]
MD05G1026000.gene	0.567246	0.731347	1.70182	0.141967	0.019821	0	0.00223791	-3.81151	down	PREDICTED: protein ACCELERATED CELL DEATH 6-like isoform X2 [Malus domestica]
MD09G1263200.gene	1.00156	0.981838	2.21374	0.095798	0.094281	0	0.000212642	-3.80887	down	PREDICTED: HMG-Y-related protein A-like [Malus domestica]
MD17G1054200.gene	0.984863	0.827163	1.41578	0.097783	0	0.061223	2.42e-07	-3.80601	down	PREDICTED: uncharacterized protein LOC103404471 [Malus domestica]
MD00G1050200.gene	0.223259	0.295009	0.265969	0.00993	0.010537	0.021492	3.46e-07	-3.80432	down	PREDICTED: kinesin-like protein KIN-12D [Pyrus x bretschneideri]
MD11G1108300.gene	36.7777	45.5441	34.4474	2.16365	2.84609	1.41156	1.67e-30	-3.80096	down	PREDICTED: outer envelope pore protein 16, chloroplastic-like isoform X3 [Pyrus x bretschneideri]
MD16G1008400.gene	3.20465	2.69991	3.30214	0.236553	0.190596	0.079353	2.11e-11	-3.80057	down	PREDICTED: pentatricopeptide repeat-containing protein At5g13770, chloroplastic [Malus domestica]
MD09G1173600.gene	1.16895	2.01483	2.6373	0.065179	0.192762	0	8.11e-07	-3.80021	down	PREDICTED: uncharacterized protein LOC103443632 [Malus domestica]
MD16G1043000.gene	52.2465	64.5571	58.1978	4.55324	2.58115	2.87333	1.31e-43	-3.79934	down	zinc finger protein CONSTANS-LIKE 6 [Malus domestica]
MD16G1101200.gene	3.58102	3.81447	4.42474	0.461805	0.063751	0.145323	2.49e-18	-3.79873	down	PREDICTED: BTB/POZ domain-containing protein At1g67900-like [Malus domestica]
MD00G1115400.gene	107.702	113.857	165.054	9.14871	8.96489	4.27178	6.55e-20	-3.79236	down	PREDICTED: ABA-inducible protein PHV A1-like [Malus domestica]
MD15G1279200.gene	5.40022	5.93423	7.28366	0.395136	0.318088	0.332372	1.03e-15	-3.79135	down	PREDICTED: uncharacterized protein LOC103401340 isoform X1 [Malus domestica]
MD12G1225800.gene	1.61622	1.29043	1.39487	0.033005	0.100255	0.019471	9.97e-09	-3.78667	down	PREDICTED: LOW QUALITY PROTEIN: sugar transporter ERD6-like 5 [Malus domestica]
MD01G1083000.gene	2.79141	4.69022	9.7202	0.328589	0	0.606467	0.00372842	-3.78584	down	PREDICTED: ethylene-responsive transcription factor ERF023-like [Malus domestica]
MD15G1065400.gene	3.40763	2.9216	1.16537	0.105177	0.182926	0.036996	8.36e-05	-3.77461	down	PREDICTED: uncharacterized protein LOC103443098 isoform X2 [Malus domestica]
MD06G1039100.gene	39.3947	40.2183	29.3819	3.24129	1.94946	1.70603	6.8e-43	-3.77433	down	PREDICTED: type I inositol polyphosphate 5-phosphatase 2-like [Malus domestica]
MD09G1122500.gene	40.9491	55.5225	70.966	4.5465	2.24511	2.98899	6.27e-16	-3.76602	down	PREDICTED: chlorophyll a-b binding protein 151, chloroplastic-like [Pyrus x bretschneideri]
MD03G1019100.gene	2.44082	2.30574	1.49285	0.125094	0.106618	0.110535	1.34e-11	-3.76095	down	PREDICTED: soyasaponin III rhamnosyltransferase-like [Malus domestica]
MD10G1063600.gene	20.7399	30.7369	43.4064	1.86681	1.61691	2.03175	6.25e-09	-3.75937	down	PREDICTED: fructose-bisphosphate aldolase 1, chloroplastic [Malus domestica]
MD00G1160300.gene	45.4711	40.3821	44.5284	3.56814	2.60293	1.6679	1.42e-43	-3.75901	down	PREDICTED: ABC transporter A family member 10-like [Malus domestica]
MD02G1265700.gene	1.1578	1.08147	0.429559	0.062061	0	0.091358	0.000113201	-3.75648	down	PREDICTED: probable inactive histone-lysine N-methyltransferase SUVR2 [Malus domestica]
MD12G1237200.gene	69.025	91.0389	82.3266	5.84652	5.36588	2.93605	9.71e-42	-3.75196	down	PREDICTED: DNA-damage-repair/toleration protein DRT102 [Malus domestica]
MD09G1240200.gene	3.32722	4.20136	2.05005	0.263764	0.252213	0	2.2e-07	-3.74779	down	uncharacterized protein CFP56_08467 [Quercus suber]
MD04G1244400.gene	17.127	21.7965	23.3959	1.41684	0.518003	1.73182	6.57e-23	-3.74699	down	PREDICTED: photosystem I reaction center subunit XI, chloroplastic-like [Malus domestica]
MD10G1329200.gene	20.8559	19.5171	18.9508	1.27689	1.19705	0.966103	8.54e-36	-3.74485	down	PREDICTED: uncharacterized membrane protein At1g16860-like isoform X1 [Malus domestica]
MD13G1119900.gene	11.537	12.9007	6.52305	0.852385	0.354351	0.357575	2.06e-07	-3.74361	down	PREDICTED: probable methyltransferase At1g27930 [Malus domestica]
MD16G1100400.gene	0.550483	0.590297	0.576911	0	0.057781	0.026766	4.06e-07	-3.73849	down	PREDICTED: GDSL esterase/lipase At3g26430-like [Malus domestica]
MD16G1049500.gene	2.77715	2.97158	1.75471	0.084724	0.114109	0.23076	8.74e-10	-3.7371	down	PREDICTED: protein CHUP1, chloroplastic [Pyrus x bretschneideri]
MD15G1189200.gene	9.32998	11.193	15.1379	1.00306	0.182049	0.980343	2.44e-18	-3.73669	down	PREDICTED: fe-S cluster assembly factor HCF101, chloroplastic [Malus domestica]
MD16G1203100.gene	9.92098	12.1137	10.7547	0.854552	0.465382	0.619227	2.85e-23	-3.73346	down	PREDICTED: uncharacterized protein LOC103446217 [Malus domestica]
MD13G1252000.gene	0.731945	0.635959	0.594478	0.036114	0.011182	0.030896	4.09e-07	-3.72821	down	uncharacterized protein LOC110760032 [Prunus avium]
MD08G1207700.gene	1.00613	1.0845	1.01548	0.091622	0	0.087344	2.83e-07	-3.72648	down	PREDICTED: transcription factor bHLH61-like [Malus domestica]
MD17G1018800.gene	6.8346	8.53379	5.79095	0.58878	0.392134	0.288044	2.54e-23	-3.7227	down	PREDICTED: uncharacterized protein LOC103960998 [Pyrus x bretschneideri]
MD05G1237200.gene	0.471911	0.551066	0.383727	0.089206	0	0	4.3e-07	-3.7221	down	PREDICTED: leucine-rich repeat receptor-like serine/threonine-protein kinase At1g17230 [Pyrus x bretschneideri]
MD14G1222200.gene	8.76647	10.8225	11.8872	0.661395	0.232508	1.01411	1.97e-17	-3.72099	down	PREDICTED: transcription factor DIVARICATA-like [Pyrus x bretschneideri]
MD16G1024600.gene	4.495	4.19646	5.49297	0.417749	0.207613	0.205972	2.64e-07	-3.72093	down	PREDICTED: rapid alkalinization factor-like isoform X2 [Malus domestica]
MD01G1165600.gene	0.802646	0.565946	0.785952	0.050335	0.018	0.050375	1.6e-07	-3.71674	down	PREDICTED: LOW QUALITY PROTEIN: LRR receptor-like serine/threonine-protein kinase GSO1 [Malus domestica]
MD02G1081200.gene	1.98076	1.68441	2.19699	0.223475	0	0.078084	6.35e-07	-3.71342	down	PREDICTED: UPF0481 protein At3g47200-like [Malus domestica]
MD10G1123500.gene	27.8535	24.9836	28.2748	1.97768	1.08564	1.87375	3.26e-39	-3.71234	down	PREDICTED: LOW QUALITY PROTEIN: subtilisin-like protease SBT1.6 [Malus domestica]
MD11G1041500.gene	5.19275	3.89837	2.68932	0.268635	0.229711	0.175912	3.16e-09	-3.71131	down	PREDICTED: probable galactinol--sucrose galactosyltransferase 1 [Pyrus x bretschneideri]
MD09G1130700.gene	1.29011	1.24794	3.01644	0.177123	0.038999	0.10009	0.000470708	-3.70546	down	PREDICTED: F-box/kelch-repeat protein At3g06240-like [Malus domestica]
MD10G1052500.gene	10.8512	12.135	15.6849	0.659756	0.859887	0.796184	1.37e-27	-3.69529	down	PREDICTED: LOW QUALITY PROTEIN: 2-carboxy-1,4-naphthoquinone phytyltransferase, chloroplastic [Malus domestica]
MD04G1171400.gene	3.29222	3.56422	4.19705	0.41953	0.024172	0.223444	6.27e-13	-3.69341	down	PREDICTED: WEB family protein At2g38370-like isoform X2 [Malus domestica]
MD07G1239000.gene	14.3649	14.6178	8.47743	1.13446	0.740079	0.431404	1.44e-11	-3.68896	down	PREDICTED: muscle M-line assembly protein unc-89-like [Pyrus x bretschneideri]
MD10G1192100.gene	77.7339	94.2634	127.408	8.30711	3.39892	6.88585	2.01e-17	-3.68508	down	PREDICTED: photosystem II reaction center W protein, chloroplastic-like [Malus domestica]
MD09G1274100.gene	2.47428	2.15213	5.99438	0.140154	0.104383	0.245491	0.00201556	-3.68454	down	PREDICTED: uncharacterized protein LOC103407133 [Malus domestica]
MD01G1078500.gene	24.9578	29.7734	28.247	2.79308	1.13734	1.23392	7.87e-37	-3.68311	down	PREDICTED: LOW QUALITY PROTEIN: rhodanese-like domain-containing protein 4, chloroplastic [Malus domestica]
MD07G1208800.gene	2.21066	2.31497	1.45955	0.063924	0.110281	0.164986	1.69e-08	-3.68303	down	PREDICTED: UDP-glycosyltransferase 76F1-like [Malus domestica]
MD08G1092900.gene	17.0115	15.1107	15.7611	1.0007	1.21928	0.692436	1.03e-29	-3.68273	down	PREDICTED: cyclin-D3-1-like [Pyrus x bretschneideri]
MD13G1097800.gene	0.923667	1.20779	1.00478	0.038748	0.111689	0.035682	3.53e-07	-3.68041	down	PREDICTED: protein POOR HOMOLOGOUS SYNAPSIS 1-like isoform X1 [Malus domestica]
MD02G1297000.gene	3.11911	3.35371	4.40059	0.307238	0.236383	0.103674	4.84e-08	-3.67559	down	PREDICTED: uncharacterized protein LOC103945553 [Pyrus x bretschneideri]
MD11G1079700.gene	4.44327	4.21432	7.88023	0.61899	0	0.418071	1.27e-06	-3.67481	down	PREDICTED: uncharacterized protein LOC103963214 [Pyrus x bretschneideri]
MD15G1264900.gene	5.88451	9.19182	7.61583	1.20591	0	0.193889	6.58e-09	-3.67392	down	PREDICTED: uncharacterized protein LOC103960810 [Pyrus x bretschneideri]
MD00G1022400.gene	0.63829	0.974855	1.00242	0.137766	0	0.030501	6.16e-07	-3.67073	down	PREDICTED: RHOMBOID-like protein 5 [Malus domestica]
MD17G1041900.gene	4.20975	3.74416	6.3416	0.323294	0.335176	0.204727	3.15e-10	-3.66981	down	PREDICTED: aquaporin NIP2-1-like [Malus domestica]
MD14G1036600.gene	16.575	20.7432	11.7738	1.87731	0.698849	0.530452	6.35e-12	-3.66031	down	PREDICTED: probable aspartyl protease At4g16563 [Pyrus x bretschneideri]
MD02G1128300.gene	4.94769	4.97857	6.95491	0.628023	0.340643	0.067711	7.44e-25	-3.65896	down	PREDICTED: LOW QUALITY PROTEIN: histidine kinase 1-like [Malus domestica]
MD02G1139700.gene	39.8511	34.2156	32.4043	2.56126	2.96421	1.12098	4.47e-34	-3.65426	down	dehydrin DHN3-like [Malus domestica]
MD15G1029200.gene	0.557514	1.11513	1.13685	0.136608	0	0.037495	1.76e-07	-3.64825	down	PREDICTED: J domain-containing protein required for chloroplast accumulation response 1 [Malus domestica]
MD08G1038900.gene	12.8916	14.3101	15.7102	1.1686	0.845372	0.700089	3.05e-33	-3.64487	down	PREDICTED: wall-associated receptor kinase-like 14 [Malus domestica]
MD04G1143400.gene	5.41312	9.53052	12.1973	1.05707	0.297403	0.347639	1.74e-07	-3.64398	down	PREDICTED: fructose-1,6-bisphosphatase, chloroplastic [Malus domestica]
MD12G1222200.gene	1.20715	1.86298	0.948011	0.109114	0.022225	0.106503	2.01e-07	-3.63958	down	PREDICTED: uncharacterized PE-PGRS family protein PE_PGRS46-like [Malus domestica]
MD16G1250700.gene	2.92369	4.51663	5.52379	0.177494	0.133347	0.400545	2.37e-09	-3.63284	down	PREDICTED: uncharacterized protein LOC103938151 isoform X1 [Pyrus x bretschneideri]
MD02G1254300.gene	3.76498	5.03721	5.89036	0.365985	0.141662	0.422358	1.12e-13	-3.6324	down	PREDICTED: rust resistance kinase Lr10-like [Malus domestica]
MD14G1077100.gene	0.798927	0.806636	0.602297	0	0.051144	0.069008	5.86e-07	-3.62567	down	PREDICTED: probable sugar phosphate/phosphate translocator At5g04160 [Malus domestica]
MD09G1159500.gene	32.4798	34.6283	23.247	2.37001	1.95721	1.49717	7.82e-21	-3.61497	down	PREDICTED: uncharacterized protein At1g04910-like [Malus domestica]
MD08G1010300.gene	1.8671	1.71912	1.8375	0.214734	0.130701	0	2.02e-07	-3.61389	down	PREDICTED: rac-like GTP-binding protein ARAC5 [Malus domestica]
MD01G1122900.gene	0.691186	0.997409	0.772726	0.038198	0.075313	0	6.67e-07	-3.61221	down	PREDICTED: WAT1-related protein At2g39510-like [Malus domestica]
MD09G1150300.gene	1.02749	0.966938	1.57536	0.042578	0.036686	0.116951	4.57e-07	-3.6063	down	chlorophyll a/b-binding protein, partial [Schiedea haleakalensis]
MD00G1165400.gene	7.50253	7.50549	7.29668	0.57153	0.400168	0.481755	4.39e-22	-3.60223	down	PREDICTED: ABC transporter G family member 3 [Pyrus x bretschneideri]
MD08G1089500.gene	2.92038	2.71362	1.75339	0.190948	0.192628	0.045617	2.91e-10	-3.60096	down	PREDICTED: pumilio homolog 12-like [Malus domestica]
MD11G1091200.gene	8.10263	9.63842	14.3879	0.468843	0.943606	0.661189	1.47e-10	-3.59964	down	PREDICTED: uncharacterized protein LOC103447486 isoform X2 [Malus domestica]
MD00G1186100.gene	5.99254	11.7168	7.73662	0	0	1.67729	9.75e-07	-3.59299	down	PREDICTED: HVA22-like protein a [Malus domestica]
MD17G1040100.gene	18.4174	19.7583	15.3021	1.38258	1.19188	0.927913	1.77e-29	-3.59057	down	PREDICTED: peroxidase 63-like [Malus domestica]
MD09G1121700.gene	1.73757	1.8592	1.6996	0.021051	0.062258	0.240249	8.34e-09	-3.58939	down	PREDICTED: scarecrow-like transcription factor PAT1 [Malus domestica]
MD07G1051800.gene	4.92317	5.31522	5.71378	0.365338	0.250614	0.41648	4.42e-15	-3.58482	down	PREDICTED: uncharacterized protein LOC103438645 [Malus domestica]
MD14G1046000.gene	1.7412	2.40185	3.65674	0.168877	0.146642	0.184748	1.64e-07	-3.58347	down	PREDICTED: probable glutamate carboxypeptidase 2 [Malus domestica]
MD04G1164100.gene	2.5174	2.48917	2.91434	0.335161	0.08274	0.078507	3.54e-08	-3.58057	down	PREDICTED: gamma-interferon-inducible lysosomal thiol reductase-like isoform X1 [Malus domestica]
MD10G1325900.gene	9.5416	14.0927	15.3388	1.19125	0.840028	0.492239	8.58e-17	-3.57825	down	PREDICTED: uncharacterized protein LOC103446745 [Malus domestica]
MD09G1281400.gene	0.505487	0.475188	0.895083	0.012562	0.061918	0.033596	3.54e-07	-3.57775	down	PREDICTED: uncharacterized protein LOC103933883 [Pyrus x bretschneideri]
MD09G1266200.gene	2.85327	2.84069	1.73338	0.25308	0.215218	0	1.68e-08	-3.57231	down	PREDICTED: zinc finger protein 4-like [Pyrus x bretschneideri]
MD10G1300600.gene	3.31194	4.42377	5.31453	0.406695	0.128414	0.329158	7.62e-18	-3.56855	down	PREDICTED: protein STRUBBELIG-RECEPTOR FAMILY 3-like [Malus domestica]
MD03G1102100.gene	0.862462	1.999	1.3343	0	0.168346	0.08211	1.67e-05	-3.56777	down	PREDICTED: uncharacterized protein LOC103418817 [Malus domestica]
MD03G1120900.gene	2.06247	2.68717	1.93628	0.383058	0.061281	0	2.13e-10	-3.56643	down	PREDICTED: receptor-like serine/threonine-protein kinase NCRK isoform X2 [Malus domestica]
MD04G1211700.gene	4.4151	7.8889	16.0187	0.816924	0.288943	0.747014	0.00686064	-3.56586	down	PREDICTED: receptor-like cytosolic serine/threonine-protein kinase RBK2 [Malus domestica]
MD16G1140300.gene	29.0063	28.2264	22.2903	2.43663	1.41135	1.36979	5.69e-34	-3.56215	down	PREDICTED: probable boron transporter 2 [Malus domestica]
MD17G1175800.gene	1.00166	0.74166	1.11863	0.091518	0	0.050593	3.45e-08	-3.56061	down	PREDICTED: ABC transporter C family member 8 [Malus domestica]
MD02G1175900.gene	7.72884	8.73093	6.17068	0.671023	0.558074	0.282143	3.96e-27	-3.55978	down	PREDICTED: filament-like plant protein 7 [Malus domestica]
MD16G1070600.gene	19.5696	27.8119	52.258	4.66239	0.913518	1.22264	0.000303566	-3.55636	down	PREDICTED: expansin-A1-like [Malus domestica]
MD12G1237800.gene	0.409624	0.716512	0.778603	0.009312	0.020543	0.078689	7.5e-07	-3.55469	down	PREDICTED: multisubstrate pseudouridine synthase 7-like isoform X1 [Malus domestica]
MD02G1149000.gene	18.5679	17.1796	13.5879	1.39094	1.16537	0.759772	9.53e-29	-3.5502	down	PREDICTED: cytochrome P450 90B1-like isoform X1 [Malus domestica]
Malus_domestica_newGene_1695	0.529725	0.777458	0.496839	0.012487	0.061225	0.025961	7.09e-07	-3.54888	down	PREDICTED: putative disease resistance protein RGA3 [Malus domestica]
MD15G1073500.gene	3.00779	5.41744	11.3495	0.656655	0.275492	0.379026	0.00716052	-3.54665	down	PREDICTED: 3-oxo-Delta(4,5)-steroid 5-beta-reductase-like [Malus domestica]
MD10G1169200.gene	0.630363	0.739608	0.466893	0	0.062554	0.040058	6.54e-07	-3.54285	down	PREDICTED: putative kinase-like protein TMKL1 [Malus domestica]
MD11G1052100.gene	2.01004	2.90824	6.97655	0.35094	0.1375	0.26339	0.00938873	-3.54162	down	PREDICTED: pathogenesis-related genes transcriptional activator PTI6-like [Malus domestica]
MD02G1067500.gene	1.12498	1.15911	2.21103	0.097143	0.113834	0.091536	7.7e-06	-3.54136	down	PREDICTED: mitogen-activated protein kinase kinase 6 [Malus domestica]
MD02G1148800.gene	4.82651	4.22323	10.8905	0.808329	0	0.57631	0.0012928	-3.53757	down	PREDICTED: scarecrow-like protein 4 [Malus domestica]
MD07G1207700.gene	2.37739	2.36475	2.12394	0.311264	0.103696	0.039796	2.56e-10	-3.53661	down	PREDICTED: rop guanine nucleotide exchange factor 7-like [Malus domestica]
MD09G1207300.gene	1.67931	2.87012	1.67175	0.110259	0.107971	0.147062	4.14e-07	-3.53623	down	PREDICTED: photosynthetic NDH subunit of subcomplex B 3, chloroplastic-like [Malus domestica]
MD15G1221400.gene	2.43176	2.14147	3.53423	0.274385	0.095041	0.175974	5.81e-13	-3.53289	down	PREDICTED: auxin response factor 19-like isoform X2 [Malus domestica]
MD07G1293900.gene	1.73231	2.97451	4.47363	0.323162	0	0.315338	4.9e-05	-3.52891	down	PREDICTED: protein phosphatase 2C 57-like [Malus domestica]
MD10G1135400.gene	2.74155	2.18701	2.05885	0.32443	0.281643	0.205449	7.17e-08	-3.52743	down	PREDICTED: uncharacterized protein LOC103424389 isoform X2 [Malus domestica]
MD09G1240100.gene	1.96206	2.10138	0.696814	0.252991	0	0.07548	0.000607757	-3.52642	down	PREDICTED: protein trichome birefringence-like 39 [Malus domestica]
MD12G1135000.gene	2.23385	2.19575	3.52543	0.295561	0.094802	0.15067	5.41e-12	-3.52496	down	PREDICTED: probable LRR receptor-like serine/threonine-protein kinase At3g47570 [Malus domestica]
MD03G1209200.gene	5.70777	8.41558	4.46077	0.466429	0.580424	0.200453	4.89e-08	-3.52237	down	PREDICTED: uncharacterized protein LOC103419004 isoform X1 [Malus domestica]
MD05G1219900.gene	0.720944	0.802451	1.78909	0.087265	0	0.119975	0.000833922	-3.52079	down	PREDICTED: G-type lectin S-receptor-like serine/threonine-protein kinase At4g27290 isoform X2 [Malus domestica]
MD10G1071200.gene	5.0996	5.20286	4.41189	0.334048	0.384484	0.296778	1.9e-11	-3.5162	down	PREDICTED: salicylate carboxymethyltransferase-like [Malus domestica]
MD17G1037600.gene	2.23851	3.12586	2.4926	0.401536	0	0.168622	2.66e-10	-3.51517	down	PREDICTED: uncharacterized protein LOC103404354 [Malus domestica]
MD16G1123000.gene	6.60201	10.4002	11.4794	0.839658	0.775361	0.319334	1.15e-12	-3.5091	down	PREDICTED: uncharacterized protein LOC103403186 [Malus domestica]
MD15G1205300.gene	1.72182	2.16608	1.42114	0.187425	0.064087	0.100042	1.25e-07	-3.50426	down	PREDICTED: tetraspanin-2 [Malus domestica]
MD10G1265400.gene	191.059	250.718	322.994	20.2528	12.2657	21.1848	7.98e-16	-3.50144	down	PREDICTED: chlorophyll a-b binding protein of LHCII type 1 [Malus domestica]
MD03G1193600.gene	5.27541	10.1072	11.9505	1.01282	0.64936	0.838187	5.16e-07	-3.50124	down	PREDICTED: MATH domain and coiled-coil domain-containing protein At3g58370-like [Malus domestica]
MD07G1274500.gene	9.44817	12.1885	15.2624	0.911776	0.851759	0.787419	9.87e-19	-3.49967	down	PREDICTED: short-chain dehydrogenase TIC 32, chloroplastic-like [Pyrus x bretschneideri]
MD02G1067800.gene	1.54479	1.69521	2.10215	0.301014	0.061825	0	1.31e-06	-3.49779	down	PREDICTED: glucan endo-1,3-beta-glucosidase 13 [Pyrus x bretschneideri]
MD14G1216800.gene	10.5932	12.2499	9.47851	0.657416	0.590652	0.998542	9.36e-15	-3.49486	down	PREDICTED: dof zinc finger protein DOF5.4 [Malus domestica]
MD16G1035900.gene	7.13114	7.14387	3.27173	0.679717	0.255634	0.301026	3.1e-06	-3.49418	down	PREDICTED: putative zinc finger protein At1g68190 [Malus domestica]
MD00G1125400.gene	400.134	494.828	244.21	26.4751	9.99849	40.2651	1.45e-11	-3.49302	down	PREDICTED: expansin-A10 [Malus domestica]
MD15G1263000.gene	23.4918	22.2723	20.7775	2.12169	0.885074	1.72057	2.35e-31	-3.49266	down	PREDICTED: scarecrow-like protein 4 [Malus domestica]
MD02G1100900.gene	1.91545	3.99933	2.17516	0.584385	0	0	7.95e-05	-3.48769	down	PREDICTED: TMV resistance protein N-like [Pyrus x bretschneideri]
MD13G1024700.gene	3.28588	3.63241	2.79513	0.402324	0.25332	0.021404	6.25e-12	-3.48096	down	PREDICTED: uncharacterized protein LOC103931865 [Pyrus x bretschneideri]
MD14G1002400.gene	2.02746	3.27986	6.59741	0.482356	0.11727	0.225238	0.00331662	-3.47978	down	PREDICTED: protein NDH-DEPENDENT CYCLIC ELECTRON FLOW 5 [Malus domestica]
MD13G1239300.gene	2.65354	2.94022	4.35667	0.255359	0.189667	0.242245	8.73e-12	-3.47614	down	PREDICTED: protein CHLOROPLAST IMPORT APPARATUS 2-like [Malus domestica]
MD16G1089700.gene	17.533	18.2154	13.08	1.43561	1.39207	0.581583	9.63e-26	-3.47191	down	PREDICTED: uncharacterized protein LOC103402994 isoform X1 [Malus domestica]
MD17G1069800.gene	0.635559	0.964099	1.01199	0.130488	0.020215	0.028128	4.63e-07	-3.47014	down	PREDICTED: protein NSP-INTERACTING KINASE 1-like [Malus domestica]
MD07G1101700.gene	0.36677	0.860332	0.749309	0.014587	0.039987	0.085089	5.54e-06	-3.46137	down	PREDICTED: TMV resistance protein N-like isoform X1 [Pyrus x bretschneideri]
MD03G1026600.gene	0.877397	1.08742	1.54455	0.101092	0.024956	0.098863	4.08e-07	-3.46011	down	PREDICTED: probable L-type lectin-domain containing receptor kinase S.7 [Malus domestica]
MD15G1040600.gene	4.49732	4.66704	4.50749	0.517578	0.2444	0.339916	3.43e-17	-3.45963	down	PREDICTED: BTB/POZ domain-containing protein NPY1 isoform X1 [Malus domestica]
MD17G1276000.gene	1.42797	1.03947	0.447163	0.075116	0.077037	0.035301	0.000335129	-3.45847	down	PREDICTED: leucine-rich repeat-containing protein 1-like [Malus domestica]
MD04G1180400.gene	9.29542	9.94008	10.0524	0.883658	0.267719	0.892646	1.28e-21	-3.45791	down	PREDICTED: serine/threonine-protein kinase At5g01020-like [Malus domestica]
MD15G1235100.gene	1.36242	1.17862	0.802292	0.05789	0	0.164637	9.41e-07	-3.45736	down	PREDICTED: uncharacterized protein LOC103415915 [Malus domestica]
MD12G1192800.gene	1.00474	1.72156	3.34156	0.201972	0.050496	0.182542	0.00340122	-3.4479	down	PREDICTED: probable LRR receptor-like serine/threonine-protein kinase At1g06840 [Malus domestica]
MD00G1147000.gene	10.94	11.3181	8.28681	1.00238	0.656196	0.53887	2.41e-23	-3.44613	down	PREDICTED: uncharacterized protein At1g76660-like [Pyrus x bretschneideri]
MD15G1244200.gene	5.61143	7.2028	2.45254	0.516193	0.199371	0.393537	0.000263762	-3.442	down	PREDICTED: thaumatin-like protein 1 [Malus domestica]
MD14G1243600.gene	3.49863	3.82298	4.18464	0.375875	0.282467	0.143221	3.5e-08	-3.43816	down	PREDICTED: uncharacterized protein LOC103455736 [Malus domestica]
MD05G1321000.gene	20.5569	21.5171	16.5499	1.95749	0.950974	1.42418	3.33e-34	-3.43678	down	PREDICTED: uncharacterized protein LOC103927051 isoform X2 [Pyrus x bretschneideri]
MD15G1337000.gene	1.79847	1.8898	2.69435	0.247112	0.138988	0.054297	1.7e-07	-3.43583	down	PREDICTED: uncharacterized protein LOC108169481 [Malus domestica]
MD13G1153400.gene	1.06412	1.01583	0.678342	0.065477	0.062576	0.062006	4.23e-08	-3.43459	down	PREDICTED: phytochrome B-like [Malus domestica]
MD12G1218900.gene	3.02741	3.05853	2.41274	0.276772	0.08564	0.237443	1.54e-13	-3.43119	down	mannosylglycoprotein endo-beta-mannosidase [Prunus persica]
MD15G1195600.gene	5.4378	7.19851	4.86216	0.625475	0.364709	0.156565	1.3e-10	-3.43005	down	2-oxoglutarate-Fe(II) type oxidoreductase [Prunus persica]
MD10G1163000.gene	4.74132	6.26802	3.03065	0.613992	0.32702	0.066173	3.35e-07	-3.4291	down	PREDICTED: E3 ubiquitin-protein ligase complex slx8-rfp subunit slx8-like isoform X1 [Malus domestica]
MD14G1185000.gene	12.0152	13.173	12.959	1.16542	0.611223	1.41208	5.34e-26	-3.42781	down	PREDICTED: nucleobase-ascorbate transporter 6 [Malus domestica]
MD02G1313100.gene	1.96189	2.33804	1.58424	0.034581	0.066476	0.274401	4.68e-07	-3.42775	down	PREDICTED: E3 ubiquitin ligase BIG BROTHER-like isoform X2 [Malus domestica]
MD10G1042000.gene	2.55575	2.15904	0.764858	0.074195	0.108738	0.206457	0.00132891	-3.42614	down	PREDICTED: uncharacterized protein LOC103942914 isoform X2 [Pyrus x bretschneideri]
MD07G1281800.gene	6.44324	6.31677	9.17383	0.098244	1.26602	0.086698	3.57e-09	-3.42438	down	PREDICTED: probable membrane-associated kinase regulator 5 [Malus domestica]
MD11G1131400.gene	16.337	19.076	12.2793	0.475319	2.13706	0.803897	9.19e-16	-3.41464	down	PREDICTED: uncharacterized protein LOC103422849 [Malus domestica]
MD17G1014500.gene	2.30982	2.35243	1.89794	0.206139	0.142957	0.117293	1.51e-11	-3.41461	down	PREDICTED: uncharacterized protein LOC103404206 [Malus domestica]
MD05G1165800.gene	5.54128	5.39065	3.52848	0.449022	0.401698	0.216202	9.21e-14	-3.41363	down	PREDICTED: transcription factor bHLH62-like [Malus domestica]
MD07G1040400.gene	1.37291	1.61165	3.19955	0.067066	0.078905	0.210672	0.000883576	-3.41126	down	PREDICTED: uncharacterized protein LOC103404883 [Malus domestica]
Malus_domestica_newGene_737	1.85004	1.58128	0.821924	0.129976	0.126497	0.056643	4.14e-06	-3.4107	down	T4.14 [Malus x robusta]
MD03G1105500.gene	1.27478	0.876012	2.0064	0.085148	0.013818	0.193864	3.66e-05	-3.40229	down	PREDICTED: uncharacterized protein LOC103421700 [Malus domestica]
MD15G1253900.gene	956.9	1346.84	1656.89	105.052	91.3709	101.022	1.18e-14	-3.39578	down	dehydrin 6 [Malus domestica]
MD14G1023500.gene	15.2977	16.3555	16.9352	1.68903	1.17627	0.775134	1.68e-21	-3.3937	down	PREDICTED: uncharacterized protein LOC103929617, partial [Pyrus x bretschneideri]
MD17G1056400.gene	2.10834	1.63685	0.939547	0.095456	0.063022	0.160732	9.84e-06	-3.38963	down	PREDICTED: cyclic nucleotide-gated ion channel 2 [Malus domestica]
MD02G1069800.gene	2.07016	1.81301	1.93892	0	0.406571	0	5.24e-07	-3.3869	down	PREDICTED: probable LRR receptor-like serine/threonine-protein kinase At4g29180 [Malus domestica]
MD08G1222200.gene	12.176	11.1938	12.8269	1.05323	1.28198	0.645103	1.01e-27	-3.38498	down	PREDICTED: dynamin-like protein ARC5 [Malus domestica]
MD11G1277500.gene	16.2417	23.1855	29.951	2.57197	1.1316	1.63464	4.08e-11	-3.38407	down	PREDICTED: 2-methyl-6-phytyl-1,4-hydroquinone methyltransferase, chloroplastic-like [Malus domestica]
MD08G1169500.gene	2.80621	2.84981	1.92336	0.202625	0.114368	0.23661	3.91e-10	-3.37863	down	PREDICTED: uncharacterized protein At1g04910-like [Malus domestica]
MD05G1183900.gene	16.1413	21.3092	21.9251	2.13176	0.849647	1.52655	2.75e-17	-3.37241	down	PREDICTED: photosystem I reaction center subunit IV B, chloroplastic-like [Malus domestica]
MD13G1033600.gene	70.8397	107.085	68.4571	8.13989	6.15924	4.52142	8.72e-13	-3.37201	down	PREDICTED: E3 ubiquitin-protein ligase RHA2A-like [Malus domestica]
MD04G1150900.gene	2.96749	2.89322	3.1055	0.460042	0.093949	0.132505	2.23e-10	-3.37158	down	PREDICTED: endochitinase A-like [Malus domestica]
MD10G1249500.gene	0.409057	0.563154	1.03182	0.133222	0.012124	0.004916	0.000433609	-3.36964	down	PREDICTED: wall-associated receptor kinase 5-like, partial [Malus domestica]
MD04G1182500.gene	1.24717	1.32928	1.21844	0.100476	0.06596	0.061738	3.08e-06	-3.36908	down	PREDICTED: uncharacterized protein LOC108867841 [Pyrus x bretschneideri]
MD16G1025600.gene	1053.44	1031.08	375.404	60.0148	92.7282	60.7552	0.000518706	-3.35771	down	PREDICTED: MLP-like protein 329 isoform X1 [Malus domestica]
MD17G1094200.gene	10.9386	9.57261	14.9826	1.08336	0.496454	1.00111	1.39e-12	-3.35566	down	hypothetical protein BVC80_1741g136 [Macleaya cordata]
MD13G1100900.gene	13.9177	15.4005	14.7889	1.18579	1.43889	0.65768	5.24e-08	-3.35504	down	PREDICTED: uncharacterized protein LOC103321842 [Prunus mume]
MD05G1120100.gene	39.2431	43.1622	52.1276	4.05058	2.33769	4.10275	2.28e-35	-3.35351	down	PREDICTED: subtilisin-like protease SBT1.6 [Malus domestica]
MD10G1173600.gene	0.893537	0.830414	1.03799	0.016533	0.06525	0.078367	5.76e-07	-3.3497	down	PREDICTED: receptor-like serine/threonine-protein kinase ALE2 isoform X3 [Malus domestica]
MD08G1138800.gene	2.1939	2.31136	1.17712	0	0.304756	0.096063	1.84e-06	-3.34686	down	PREDICTED: 2-oxoglutarate-dependent dioxygenase AOP3-like [Malus domestica]
MD10G1014200.gene	97.7515	100.818	75.2572	9.90761	7.6006	5.06416	1.04e-35	-3.3468	down	alcohol dehydrogenase [Malus domestica]
MD02G1166900.gene	1.137	1.26891	0.891895	0.061926	0.106833	0.058022	1.29e-06	-3.34491	down	PREDICTED: LOB domain-containing protein 36-like [Malus domestica]
MD15G1068200.gene	31.6951	32.1366	27.2656	3.33994	3.02899	0.697823	2.8e-26	-3.33756	down	PREDICTED: LIM domain-containing protein WLIM1-like [Malus domestica]
MD13G1092200.gene	3.78842	5.57825	12.6944	0.850376	0.37138	0.459218	0.00781626	-3.33542	down	PREDICTED: 2-methylene-furan-3-one reductase-like [Malus domestica]
MD04G1212400.gene	1.21567	0.98067	1.514	0.097474	0.116863	0.058785	5.17e-07	-3.33229	down	gibberellin receptor GID1C-like [Malus domestica]
MD15G1062700.gene	1.39648	0.820705	1.76761	0.059083	0.087368	0.129314	1.13e-06	-3.33203	down	homeobox protein knotted-1-like 2 [Malus domestica]
MD02G1262400.gene	26.9704	26.2184	16.934	2.86573	1.29853	1.42572	6.07e-13	-3.32993	down	PREDICTED: probable inactive leucine-rich repeat receptor-like protein kinase At3g03770 [Malus domestica]
MD11G1095300.gene	143.395	191.88	208.253	23.0143	10.6193	6.40206	8.8e-34	-3.3281	down	PREDICTED: ribulose bisphosphate carboxylase/oxygenase activase, chloroplastic-like [Malus domestica]
MD10G1147000.gene	2.09012	1.82577	1.73332	0.215645	0.145983	0.078033	2.75e-11	-3.32654	down	PREDICTED: formin-like protein 1 [Malus domestica]
MD12G1194700.gene	0.520174	0.876975	1.20623	0.097184	0.076424	0.011304	3.02e-06	-3.32507	down	PREDICTED: mediator of RNA polymerase II transcription subunit 33A-like isoform X1 [Malus domestica]
MD14G1054800.gene	5.22786	6.65916	4.18474	0.148274	0.367832	0.998994	1.57e-11	-3.31969	down	PREDICTED: thioredoxin-like 3-1, chloroplastic isoform X1 [Malus domestica]
MD13G1047800.gene	2.65508	3.70284	5.94498	0.457051	0.160342	0.355393	7.28e-06	-3.31938	down	PREDICTED: protein CHUP1, chloroplastic [Malus domestica]
MD06G1135200.gene	5.91671	5.93661	4.68494	0.820589	0.286163	0.222217	3.25e-26	-3.31891	down	PREDICTED: uncharacterized protein LOC103934197 [Pyrus x bretschneideri]
MD00G1057700.gene	20.8662	30.3144	30.6954	2.62445	1.2729	2.63824	1.15e-18	-3.3177	down	PREDICTED: uncharacterized protein LOC103434407 [Malus domestica]
MD13G1146400.gene	2.45687	1.99156	1.26224	0.104716	0.119157	0.139137	9.32e-05	-3.31295	down	PREDICTED: probable boron transporter 2 isoform X1 [Malus domestica]
MD08G1114100.gene	1.19118	2.16337	1.97775	0.151285	0.105445	0.108753	3.08e-06	-3.30828	down	ethylene-responsive transcription factor TINY-like [Malus domestica]
MD16G1191400.gene	220.493	272.517	291.513	32.0831	16.229	14.8338	3.46e-35	-3.30821	down	PREDICTED: photosystem I reaction center subunit II, chloroplastic-like [Malus domestica]
MD15G1213400.gene	1.92835	2.08647	4.31914	0.407256	0.076662	0.067252	0.000388469	-3.30515	down	PREDICTED: nuclear transcription factor Y subunit A-4-like [Malus domestica]
MD05G1357200.gene	4.18705	6.81604	9.39311	0.537819	0.226839	0.822792	1.99e-06	-3.30287	down	PREDICTED: umecyanin-like [Malus domestica]
MD17G1161600.gene	4.76249	4.56295	5.1073	0.438768	0.304429	0.389462	8e-11	-3.30268	down	PREDICTED: probable mitochondrial adenine nucleotide transporter BTL1 [Malus domestica]
MD07G1130000.gene	22.8367	20.5142	19.6717	2.42389	1.37562	1.29641	2.43e-31	-3.30131	down	PREDICTED: delta(8)-fatty-acid desaturase 1-like [Malus domestica]
Malus_domestica_newGene_266	10.3527	11.9247	5.74019	0.893372	1.29108	0.008119	6.94e-07	-3.30052	down	PREDICTED: uncharacterized protein LOC103449714 [Malus domestica]
MD04G1224100.gene	27.2039	25.0103	22.4213	1.94213	1.73373	2.13757	3.7e-29	-3.29858	down	PREDICTED: GDP-mannose 3,5-epimerase 2 [Malus domestica]
MD02G1078200.gene	0.780153	0.778081	0.677206	0.124043	0.036783	0	2.77e-06	-3.29361	down	PREDICTED: cyclic nucleotide-gated ion channel 1-like [Pyrus x bretschneideri]
MD09G1277700.gene	1.60817	2.40093	2.50243	0.415816	0	0.073347	1.31e-06	-3.29311	down	uncharacterized protein LOC110764971 [Prunus avium]
MD10G1044400.gene	6.06612	6.47969	4.55621	0.285647	0.779729	0.212097	1.56e-08	-3.29265	down	PREDICTED: uncharacterized protein LOC103931341 isoform X1 [Pyrus x bretschneideri]
MD01G1059100.gene	8.06366	9.89128	8.20032	1.10128	0.189092	0.566609	2.76e-14	-3.29241	down	PREDICTED: uncharacterized protein LOC103932518 isoform X1 [Pyrus x bretschneideri]
MD03G1227700.gene	4.89208	7.13828	2.80342	0.444679	0.388425	0.304204	0.000145279	-3.29176	down	PREDICTED: uncharacterized protein LOC103430599 [Malus domestica]
MD16G1191300.gene	5.34446	5.89179	8.9801	0.991228	0.246693	0.416812	9.36e-11	-3.29013	down	PREDICTED: probable linoleate 9S-lipoxygenase 5 [Pyrus x bretschneideri]
MD14G1234700.gene	1.24514	0.89949	1.27325	0.035172	0.137766	0.049847	2.18e-06	-3.28841	down	PREDICTED: uncharacterized GPI-anchored protein At4g28100-like [Malus domestica]
MD14G1238300.gene	1.02393	1.17546	0.843188	0.079339	0.05866	0.092078	6.66e-07	-3.28738	down	PREDICTED: probable inactive receptor kinase At1g48480 [Malus domestica]
MD02G1275100.gene	15.4786	14.2458	9.89601	1.68724	1.19418	0.864299	7.65e-17	-3.28388	down	PREDICTED: cytochrome P450 71A14-like [Pyrus x bretschneideri]
MD09G1274400.gene	16.116	13.4047	15.7942	2.14273	1.49226	1.17203	9.46e-32	-3.27705	down	PREDICTED: disease resistance protein At4g27190-like [Pyrus x bretschneideri]
MD04G1219300.gene	12.3585	15.5523	10.5954	2.02168	0.607847	0.520903	8.26e-12	-3.2758	down	PREDICTED: uncharacterized protein LOC103434144 [Malus domestica]
MD02G1003300.gene	0.834834	0.889098	1.63382	0.015361	0.151434	0.064054	1.15e-05	-3.27483	down	PREDICTED: UDP-glycosyltransferase 74F2-like [Malus domestica]
MD15G1093800.gene	2.10582	2.23417	2.37231	0.158667	0.06393	0.303095	2.92e-06	-3.27229	down	dehydration-responsive element-binding protein 3-like [Malus domestica]
MD06G1230000.gene	28.6063	29.3839	27.0097	4.32152	1.57805	1.14701	1.3e-28	-3.27121	down	PREDICTED: uncharacterized GPI-anchored protein At4g28100-like [Malus domestica]
MD06G1205900.gene	18.8803	19.1888	9.69517	1.32381	1.422	1.16162	4.08e-07	-3.27107	down	PREDICTED: dof zinc finger protein DOF5.4 [Malus domestica]
MD01G1125700.gene	8.80532	9.16074	6.56433	0.839343	0.738952	0.430878	1.06e-13	-3.26012	down	PREDICTED: CASP-like protein 4C2 [Malus domestica]
MD03G1086300.gene	42.1101	58.6511	102.858	9.79788	3.86102	3.26471	0.000115394	-3.25927	down	PREDICTED: ribulose bisphosphate carboxylase/oxygenase activase, chloroplastic [Malus domestica]
MD01G1094500.gene	3.09176	4.18057	2.22979	0.418634	0.091607	0.274008	7.93e-08	-3.25872	down	PREDICTED: NAC domain-containing protein 14-like [Malus domestica]
MD05G1023900.gene	4.54842	6.47106	10.6525	0.479191	0.614893	0.670668	3.89e-05	-3.25631	down	PREDICTED: fructose-1,6-bisphosphatase, cytosolic isoform X1 [Malus domestica]
MD13G1242900.gene	20.2774	20.4979	14.1368	1.97602	1.82161	0.966188	1.18e-14	-3.24908	down	PREDICTED: subtilisin-like protease SBT2.6 isoform X1 [Malus domestica]
MD05G1244200.gene	1.57099	1.91563	1.62398	0.102339	0.144125	0.148999	4.33e-07	-3.2486	down	PREDICTED: uncharacterized protein LOC103958060 [Pyrus x bretschneideri]
MD03G1212900.gene	3.0859	2.66189	1.86701	0.309014	0.191322	0.123457	7.12e-11	-3.24802	down	PREDICTED: kinesin-3-like [Malus domestica]
MD01G1104700.gene	3.361	2.69904	1.26757	0.184241	0.327887	0.068646	0.000184537	-3.2479	down	PREDICTED: vacuolar amino acid transporter 1-like [Malus domestica]
MD15G1070300.gene	9.16466	8.4523	9.71503	0.806243	0.590428	0.872861	3.65e-13	-3.24669	down	PREDICTED: F-box/kelch-repeat protein At5g43190-like [Malus domestica]
MD03G1150500.gene	2.83496	3.79975	8.51558	0.464954	0.363745	0.408161	0.00522382	-3.24653	down	PREDICTED: photosystem I subunit O isoform X2 [Malus domestica]
MD08G1162600.gene	6.09847	12.0829	10.1691	0.75969	0.511573	1.09774	1.63e-08	-3.24509	down	PREDICTED: photosystem II 22 kDa protein, chloroplastic [Malus domestica]
MD07G1298500.gene	5.20827	6.71505	5.47699	0.394568	0.708144	0.294719	2.19e-08	-3.23924	down	PREDICTED: 60S acidic ribosomal protein P1-like [Malus domestica]
MD00G1187100.gene	49.4244	51.8076	43.547	4.81964	3.56077	3.75693	8.35e-29	-3.23916	down	PREDICTED: 2-methylene-furan-3-one reductase-like [Prunus mume]
MD07G1117200.gene	4.78329	5.0417	1.59975	0.347384	0.386348	0.180598	0.000880256	-3.23776	down	axial regulator YABBY 1-like [Malus domestica]
MD11G1268500.gene	6.41547	8.928	7.65037	0.729733	0.472682	0.712135	3.63e-11	-3.23709	down	PREDICTED: probable leucine-rich repeat receptor-like serine/threonine-protein kinase At3g14840 isoform X1 [Malus domestica]
MD03G1006400.gene	22.7937	23.1456	12.2147	2.11065	2.08847	1.06046	3.21e-07	-3.23532	down	PREDICTED: LOW QUALITY PROTEIN: feruloyl CoA ortho-hydroxylase 1-like [Malus domestica]
MD04G1154500.gene	12.8043	12.125	9.88345	1.12848	0.848009	0.960911	7.37e-24	-3.23433	down	PREDICTED: calcium-dependent protein kinase 13 [Malus domestica]
MD16G1203500.gene	1.18573	1.57337	2.60819	0.148784	0.222729	0.039758	3.19e-05	-3.23197	down	PREDICTED: probable flavin-containing monooxygenase 1 [Pyrus x bretschneideri]
MD15G1443100.gene	1.78488	2.85363	1.11211	0.231068	0.172909	0.019116	6.82e-07	-3.22933	down	PREDICTED: protein NRT1/ PTR FAMILY 4.3-like [Malus domestica]
MD04G1110500.gene	2.14202	1.55165	1.65444	0	0.255202	0.177783	8.8e-10	-3.22596	down	PREDICTED: probable LRR receptor-like serine/threonine-protein kinase At3g47570 isoform X1 [Malus domestica]
MD17G1193700.gene	7.1173	6.77763	3.25521	0.669375	0.670198	0.084333	9.1e-06	-3.22505	down	PREDICTED: uncharacterized protein LOC103405468 [Malus domestica]
MD15G1244500.gene	17.2365	21.5391	24.0802	2.82965	1.03512	1.61516	8.18e-26	-3.21583	down	PREDICTED: ferredoxin--NADP reductase, leaf isozyme, chloroplastic [Malus domestica]
MD16G1000400.gene	34.3125	35.6719	41.7105	4.25411	2.26867	3.08437	2.33e-32	-3.21275	down	PREDICTED: delta(24)-sterol reductase-like [Malus domestica]
MD02G1140900.gene	2.57957	2.28399	1.48023	0.074263	0.430052	0	3.57e-06	-3.21231	down	PREDICTED: phosphatidylinositol/phosphatidylcholine transfer protein SFH12-like [Malus domestica]
MD08G1136400.gene	2.6559	4.01713	3.36748	0.109555	0.491937	0.19425	6.64e-07	-3.21046	down	PREDICTED: uncharacterized protein LOC103427225 [Malus domestica]
MD10G1191100.gene	2.22825	2.25092	1.48461	0.07475	0.209194	0.200576	8.09e-08	-3.20518	down	PREDICTED: uncharacterized protein LOC103957307 isoform X1 [Pyrus x bretschneideri]
MD04G1183600.gene	2.05825	1.70201	4.45475	0.18999	0.247764	0.281053	0.000189261	-3.20505	down	PREDICTED: uncharacterized protein LOC103955821 [Pyrus x bretschneideri]
MD07G1230600.gene	6.4761	7.16495	6.85907	1.26568	0.137111	0.282279	1.27e-16	-3.2005	down	PREDICTED: protein NRT1/ PTR FAMILY 5.1 [Malus domestica]
MD04G1194300.gene	3.22385	3.55933	3.10053	0.363109	0.164287	0.302494	7.26e-14	-3.19856	down	PREDICTED: histidine kinase CKI1-like [Malus domestica]
MD15G1130200.gene	3.94782	3.17775	4.03494	0.631509	0.1507	0.19349	7.67e-22	-3.1983	down	PREDICTED: uncharacterized protein LOC103456242 isoform X1 [Malus domestica]
MD15G1428700.gene	636.44	853.571	1152.12	106.629	73.677	47.7549	6.57e-11	-3.19642	down	PREDICTED: ferredoxin-like [Malus domestica]
MD05G1081700.gene	5.23278	6.32874	2.63257	0.678385	0.158566	0.341936	4.28e-05	-3.18908	down	PREDICTED: uncharacterized protein LOC103436489 [Malus domestica]
MD13G1010900.gene	4.05198	5.29	3.89751	0.541122	0.295989	0.309424	4.97e-11	-3.18227	down	PREDICTED: pentatricopeptide repeat-containing protein At5g13770, chloroplastic-like [Malus domestica]
MD05G1218000.gene	1.03332	1.03619	1.01991	0.102122	0.056949	0.089647	1.34e-06	-3.18185	down	PREDICTED: G-type lectin S-receptor-like serine/threonine-protein kinase At4g27290 [Malus domestica]
MD17G1260700.gene	41.3643	40.5036	46.9194	3.24986	3.21601	4.79379	1.62e-31	-3.17804	down	DELLA protein GAI-like [Malus domestica]
MD11G1035000.gene	0.889607	0.566879	0.547167	0.092522	0.018069	0.079934	9.13e-06	-3.17635	down	PREDICTED: oligopeptide transporter 1-like [Malus domestica]
MD10G1013800.gene	12.9322	19.0296	25.306	1.99762	1.4628	1.55657	6.83e-09	-3.17292	down	PREDICTED: alcohol dehydrogenase [Malus domestica]
MD17G1234400.gene	1.3698	1.92423	3.52994	0.233897	0.189628	0.140541	0.000488529	-3.16923	down	PREDICTED: transcription activator GLK2-like isoform X3 [Pyrus x bretschneideri]
MD16G1095300.gene	9.88771	15.3612	21.4339	1.52715	1.32014	1.21786	7.18e-07	-3.16908	down	PREDICTED: 1,4-dihydroxy-2-naphthoyl-CoA synthase, peroxisomal-like [Malus domestica]
MD03G1282200.gene	4.66296	8.0559	9.72978	0.704106	0.496426	0.758237	1.02e-07	-3.16783	down	PREDICTED: MLO-like protein 1 [Malus domestica]
MD12G1044800.gene	12.075	10.8066	9.5708	0.846757	1.11662	0.871149	6.66e-19	-3.16771	down	PREDICTED: fasciclin-like arabinogalactan protein 16 [Malus domestica]
MD00G1083800.gene	0.970938	1.53374	0.67454	0.180694	0	0.10702	0.000115455	-3.16716	down	PREDICTED: lysM domain-containing GPI-anchored protein 2-like [Malus domestica]
MD08G1180900.gene	14.5297	15.6896	25.5971	1.98577	1.34696	1.60638	1.28e-08	-3.15708	down	PREDICTED: VID27-like protein [Malus domestica]
MD09G1240800.gene	1.2699	1.42375	1.79471	0.093103	0.234483	0.037285	2.89e-06	-3.15318	down	PREDICTED: PLASMODESMATA CALLOSE-BINDING PROTEIN 5 [Malus domestica]
MD04G1192900.gene	2.90643	2.4802	2.8902	0.360646	0.119699	0.253638	1.92e-08	-3.15131	down	PREDICTED: high mobility group B protein 10-like isoform X1 [Malus domestica]
MD04G1180500.gene	0.797123	1.39346	1.46319	0.099412	0	0.216137	8.72e-06	-3.15103	down	PREDICTED: uncharacterized protein LOC103433800 [Malus domestica]
MD15G1271200.gene	7.79769	7.9969	7.06479	1.1623	0.361982	0.54437	1.48e-20	-3.14869	down	PREDICTED: BEL1-like homeodomain protein 2 [Pyrus x bretschneideri]
MD09G1286100.gene	37.2207	45.1964	55.2986	5.32315	2.29985	3.73396	3.93e-24	-3.14643	down	PREDICTED: long chain acyl-CoA synthetase 1 isoform X2 [Pyrus x bretschneideri]
MD09G1155800.gene	3.03496	3.08642	4.7641	0.404526	0.2005	0.307942	2.13e-09	-3.14634	down	PREDICTED: serine/threonine-protein kinase TNNI3K [Malus domestica]
MD13G1077200.gene	22.7644	19.0637	17.8622	2.12657	1.77024	1.45196	5.01e-30	-3.14399	down	PREDICTED: probable LRR receptor-like serine/threonine-protein kinase At1g14390 [Malus domestica]
MD09G1232300.gene	11.5014	11.3952	9.98203	1.23334	0.686715	0.995176	1.64e-13	-3.14234	down	PREDICTED: pectin acetylesterase 8-like isoform X1 [Malus domestica]
MD03G1003500.gene	3.26195	3.78368	3.14292	0.464847	0.30836	0.141987	5.93e-10	-3.14229	down	PREDICTED: uncharacterized protein LOC103414791 [Malus domestica]
MD05G1038900.gene	4.7481	5.84358	5.46432	0.591408	0.568991	0.364597	1.61e-07	-3.13422	down	PREDICTED: plasma membrane ATPase 4 [Malus domestica]
MD10G1288500.gene	0.606071	0.66876	1.17393	0.127226	0.014808	0.069919	1.02e-05	-3.13276	down	PREDICTED: receptor-like protein kinase HSL1 [Malus domestica]
MD07G1120700.gene	1.19697	1.1725	1.31859	0.117152	0.148322	0.058447	1.03e-06	-3.12845	down	PREDICTED: probable leucine-rich repeat receptor-like protein kinase At5g63930 [Malus domestica]
MD15G1430300.gene	3.62586	3.1309	2.96245	0.334141	0.231989	0.296964	7.76e-08	-3.12574	down	PREDICTED: probably inactive leucine-rich repeat receptor-like protein kinase At3g28040 [Malus domestica]
MD12G1190500.gene	0.822758	0.899423	0.973612	0.089344	0.101003	0.024646	5.66e-06	-3.12341	down	PREDICTED: serine/threonine-protein kinase STN8, chloroplastic-like [Malus domestica]
MD11G1113900.gene	1.88866	1.93223	4.1618	0.287764	0.098428	0.324475	0.000565265	-3.11508	down	PREDICTED: protein UPSTREAM OF FLC-like [Malus domestica]
MD07G1145300.gene	0.915468	1.05116	1.05417	0.076683	0.042646	0.064352	3.53e-06	-3.11359	down	PREDICTED: protein SUPPRESSOR OF PHYA-105 1-like [Malus domestica]
MD07G1058100.gene	1.34416	1.71517	1.18004	0.093997	0.179979	0.094767	8.57e-07	-3.11091	down	PREDICTED: histone-lysine N-methyltransferase, H3 lysine-9 specific SUVH5-like [Malus domestica]
MD02G1107500.gene	7.91877	7.78697	8.55451	1.10009	0.655962	0.36329	6.82e-21	-3.10897	down	PREDICTED: subtilisin-like protease SBT5.4 [Malus domestica]
MD03G1080200.gene	1.09856	1.32778	1.63366	0.109606	0.13529	0.098545	2.19e-06	-3.10209	down	PREDICTED: methanol O-anthraniloyltransferase-like [Malus domestica]
MD10G1292400.gene	2.06509	2.48926	2.43209	0.469489	0.103389	0.052694	1.86e-09	-3.10153	down	PREDICTED: B3 domain-containing transcription factor LEC2 [Malus domestica]
MD11G1292300.gene	5.90455	6.46599	6.53533	0.747457	0.452026	0.47726	8.17e-10	-3.10097	down	PREDICTED: uncharacterized protein LOC103430198 isoform X1 [Malus domestica]
MD17G1088400.gene	1.01275	1.06832	1.29741	0.145989	0.134565	0.088534	7.44e-06	-3.09989	down	PREDICTED: G-type lectin S-receptor-like serine/threonine-protein kinase At4g27290 isoform X3 [Malus domestica]
Malus_domestica_newGene_1170	0.740469	0.820492	0.373067	0.065651	0.030971	0.078998	1.96e-05	-3.08964	down	PREDICTED: uncharacterized protein LOC105351276 [Fragaria vesca subsp. vesca]
MD15G1147100.gene	11.0663	11.2289	9.29236	1.18334	0.472819	1.3071	1.52e-24	-3.08935	down	PREDICTED: formin-like protein 1, partial [Malus domestica]
Malus_domestica_newGene_4776	1.66567	2.25238	3.00179	0.457291	0.103435	0.061959	1.08e-07	-3.08662	down	PREDICTED: uncharacterized protein LOC103412218 [Malus domestica]
MD15G1328100.gene	1.14333	1.72551	2.37224	0.297666	0.063031	0.080413	5.31e-06	-3.08028	down	PREDICTED: photosynthetic NDH subunit of lumenal location 4, chloroplastic-like [Malus domestica]
MD11G1267800.gene	2.34992	3.08126	3.94787	0.636948	0.165528	0.084065	1.64e-09	-3.07971	down	PREDICTED: probable leucine-rich repeat receptor-like serine/threonine-protein kinase At3g14840 [Pyrus x bretschneideri]
MD07G1021200.gene	6.72352	5.22706	2.71068	0.284236	0.562536	0.362368	0.000642167	-3.07872	down	PREDICTED: cinnamoyl-CoA reductase 1-like isoform X1 [Malus domestica]
MD09G1050500.gene	1.10912	0.754301	0.711188	0.028432	0	0.146694	1.89e-05	-3.07769	down	PREDICTED: protease Do-like 8, chloroplastic [Malus domestica]
MD15G1188400.gene	12.2902	9.75937	9.50202	1.26891	1.31572	0.334626	8.42e-15	-3.07414	down	PREDICTED: leucine-rich repeat extensin-like protein 3 [Pyrus x bretschneideri]
MD08G1017100.gene	8.64336	9.03397	14.4105	1.20484	0.660809	1.12487	1.76e-09	-3.07359	down	PREDICTED: protein DECREASED SIZE EXCLUSION LIMIT 1-like isoform X1 [Malus domestica]
MD01G1157200.gene	0.823248	0.837669	0.535121	0.130283	0.064147	0	9.02e-06	-3.07232	down	PREDICTED: probable methyltransferase PMT23 [Malus domestica]
MD09G1155100.gene	1.17952	1.15795	2.98533	0.235633	0.06937	0.190458	0.00709079	-3.07075	down	PREDICTED: probable galacturonosyltransferase 15 [Malus domestica]
MD15G1059900.gene	0.858815	1.33708	0.839261	0.130227	0.133845	0	7.55e-06	-3.06696	down	PREDICTED: LOW QUALITY PROTEIN: probable beta-1,3-galactosyltransferase 12 [Malus domestica]
MD02G1189500.gene	0.417232	0.40277	0.787445	0.037563	0.076928	0.018777	1.02e-05	-3.06563	down	PREDICTED: growth-regulating factor 1 isoform X1 [Malus domestica]
MD06G1056800.gene	3.37688	4.10341	2.00972	0.269155	0.478961	0.125869	1.2e-06	-3.06402	down	PREDICTED: VAN3-binding protein-like [Malus domestica]
MD13G1185600.gene	3.71129	5.38677	4.45833	0.443736	0.328903	0.45463	2.25e-07	-3.06228	down	PREDICTED: uncharacterized protein LOC103453081 [Malus domestica]
MD06G1178800.gene	4.73367	4.8255	2.97856	0.502536	0.46908	0.183939	1.29e-07	-3.05705	down	PREDICTED: LIM domain-containing protein WLIM1-like [Malus domestica]
MD11G1056600.gene	10.0297	10.2076	16.4388	1.26089	0.758201	1.43684	1.24e-09	-3.05586	down	PREDICTED: probable protein phosphatase 2C 26 [Malus domestica]
MD16G1106800.gene	31.0874	42.4426	37.4003	6.61767	2.04504	2.07709	5.92e-19	-3.05471	down	PREDICTED: photosystem II core complex proteins psbY, chloroplastic [Pyrus x bretschneideri]
MD11G1011100.gene	18.9513	22.0737	19.0916	2.03401	1.42666	2.28762	6.9e-20	-3.05153	down	PREDICTED: protein YLS3-like [Malus domestica]
MD17G1113400.gene	37.6825	47.3633	93.4941	6.05517	3.33668	7.76957	0.000844508	-3.04557	down	PREDICTED: chlorophyll a-b binding protein 151, chloroplastic-like [Malus domestica]
MD09G1273700.gene	2.98809	2.71838	2.48877	0.207818	0.275042	0.256022	1.2e-06	-3.04551	down	PREDICTED: uncharacterized protein LOC103422158 [Malus domestica]
MD16G1248400.gene	0.575994	1.04163	1.89405	0.110283	0.116402	0.088607	0.00425189	-3.04096	down	PREDICTED: protein CHLOROPLAST IMPORT APPARATUS 2-like isoform X1 [Malus domestica]
MD07G1023500.gene	2.20485	3.2175	2.01395	0.379947	0.04958	0.232721	2.05e-06	-3.04045	down	PREDICTED: disease resistance protein RGA2-like [Malus domestica]
MD17G1123800.gene	30.9986	42.1709	81.006	7.25475	3.40396	4.24381	0.00107765	-3.03941	down	PREDICTED: photosystem I chlorophyll a/b-binding protein 3-1, chloroplastic [Malus domestica]
MD09G1014400.gene	1.63992	1.49717	1.74776	0.285534	0.097774	0.081903	3.04e-08	-3.03341	down	PREDICTED: uncharacterized protein LOC103442151 isoform X1 [Malus domestica]
MD12G1119900.gene	1.11937	1.45534	2.38419	0.214732	0.079241	0.179537	1.68e-05	-3.0326	down	PREDICTED: uncharacterized protein LOC103934748 [Pyrus x bretschneideri]
MD03G1205100.gene	2.48704	2.78558	2.95376	0.348589	0.115551	0.346308	1.25e-07	-3.02958	down	PREDICTED: cytochrome P450 716B1-like, partial [Malus domestica]
MD00G1089400.gene	7.41549	6.3895	4.85325	0.697012	0.77996	0.322601	4.83e-13	-3.02958	down	PREDICTED: putative nuclear RNA export factor SDE5 [Malus domestica]
MD15G1006700.gene	9.71277	15.5297	22.4473	2.18342	0.890945	1.57843	1.63e-05	-3.02932	down	PREDICTED: thioredoxin-like protein CDSP32, chloroplastic [Malus domestica]
MD10G1231700.gene	0.879651	0.754961	0.792807	0.134212	0.026479	0.024835	1.55e-05	-3.02484	down	PREDICTED: pentatricopeptide repeat-containing protein At2g35130 isoform X1 [Pyrus x bretschneideri]
MD07G1112300.gene	1.80256	1.92608	1.89738	0.345082	0.107501	0.090595	1.05e-09	-3.02318	down	PREDICTED: TMV resistance protein N-like [Pyrus x bretschneideri]
MD17G1002600.gene	5.44698	6.28649	7.12616	0.575834	0.632055	0.598899	1.88e-12	-3.0218	down	PREDICTED: ACT domain-containing protein ACR6-like [Malus domestica]
MD03G1195000.gene	14.7172	22.9573	18.7557	2.10256	1.59621	1.78205	3.75e-14	-3.02024	down	PREDICTED: uncharacterized protein LOC103428260 [Malus domestica]
MD05G1363200.gene	15.7106	16.6743	17.1088	2.47811	1.07062	1.11941	1.03e-25	-3.01585	down	PREDICTED: BTB/POZ domain-containing protein At5g47800-like [Pyrus x bretschneideri]
MD07G1163100.gene	1.01498	1.37414	1.06875	0.257506	0.016742	0.070035	1.62e-06	-3.01376	down	PREDICTED: NAC domain-containing protein 62-like isoform X1 [Pyrus x bretschneideri]
MD04G1230300.gene	3.24571	4.81124	3.5934	0.464738	0.354863	0.310694	9.76e-10	-3.01363	down	PREDICTED: pentatricopeptide repeat-containing protein At3g04760, chloroplastic-like [Malus domestica]
MD03G1183900.gene	11.1406	8.42013	8.90997	0.576248	1.27283	0.83665	1.5e-06	-3.01345	down	PREDICTED: uncharacterized protein LOC103946260 [Pyrus x bretschneideri]
MD16G1036500.gene	2.88668	3.36025	4.274	0.304032	0.031965	0.440252	3.32e-07	-3.01217	down	PREDICTED: lipid phosphate phosphatase 1 isoform X1 [Malus domestica]
MD00G1147200.gene	36.9354	45.8468	46.0903	4.13514	4.4586	3.41001	4.29e-29	-3.01167	down	PREDICTED: amidase 1-like [Pyrus x bretschneideri]
MD06G1129100.gene	1.70578	3.07198	4.1203	0.184998	0.359885	0.262187	3.57e-05	-3.0113	down	PREDICTED: rubredoxin-2-like [Malus domestica]
MD10G1191200.gene	63.2245	81.1786	84.2358	9.30966	7.04081	6.13163	7.32e-30	-3.00884	down	histone 1, partial [Malus domestica]
MD11G1084800.gene	3.40242	3.04578	3.5536	0.391709	0.151019	0.437073	1.41e-09	-3.0084	down	PREDICTED: uncharacterized protein LOC103447462 [Malus domestica]
MD09G1141900.gene	10.5788	7.97018	8.50717	1.02677	0.600729	1.04879	2.77e-19	-3.00806	down	PREDICTED: pentatricopeptide repeat-containing protein At3g22150, chloroplastic-like [Malus domestica]
MD06G1169600.gene	0.853726	0.800751	0.549306	0.078572	0.10233	0.024086	1.32e-05	-3.00359	down	PREDICTED: tryptophan aminotransferase-related protein 2 [Malus domestica]
MD11G1200800.gene	28.2149	31.5476	20.487	3.01473	2.58987	2.23967	7.81e-11	-3.00016	down	PREDICTED: uncharacterized protein LOC103946260 [Pyrus x bretschneideri]
Malus_domestica_newGene_3831	2.08549	2.97339	2.73443	0.345089	0.252129	0.143124	9.25e-07	-2.99978	down	PREDICTED: amidase 1-like, partial [Malus domestica]
MD01G1036200.gene	245.243	283.905	274.261	34.0696	19.9182	26.535	2.91e-26	-2.99774	down	PREDICTED: homeobox-leucine zipper protein ATHB-6-like isoform X1 [Malus domestica]
MD15G1419800.gene	4.18239	3.31919	4.71002	0.558806	0.024272	0.63638	3.06e-08	-2.99538	down	PREDICTED: uncharacterized protein LOC103402303 [Malus domestica]
MD05G1142600.gene	1.28294	1.56227	2.10836	0.396543	0	0.108166	3.23e-08	-2.99517	down	PREDICTED: protein SUPPRESSOR OF npr1-1, CONSTITUTIVE 1-like [Malus domestica]
MD03G1294400.gene	3.08658	3.65922	2.17437	0.316646	0.155936	0.423251	3e-08	-2.99376	down	PREDICTED: protein trichome birefringence-like 6 [Malus domestica]
MD15G1011800.gene	240.016	258.316	194.349	23.2543	29.8062	15.297	1.9e-28	-2.99301	down	PREDICTED: tubulin beta chain [Malus domestica]
MD10G1080100.gene	13.1188	19.1073	28.196	2.297	1.02544	2.73534	4.29e-06	-2.98954	down	PREDICTED: polyol transporter 5-like isoform X2 [Malus domestica]
MD05G1173200.gene	6.55925	6.08946	4.73059	0.742286	0.339375	0.638294	1.67e-08	-2.98707	down	PREDICTED: uncharacterized protein LOC103435844 [Malus domestica]
MD00G1066100.gene	1.57041	1.54652	2.00495	0.074885	0.118117	0.141508	8.16e-06	-2.98668	down	PREDICTED: probable 28S rRNA (cytosine-C(5))-methyltransferase [Pyrus x bretschneideri]
MD06G1005400.gene	4.80848	5.70642	2.53654	0.685351	0.424926	0.131602	3.98e-05	-2.98193	down	PREDICTED: RING-H2 finger protein ATL8 [Malus domestica]
MD06G1021300.gene	13.2506	12.717	11.9564	1.31646	1.26802	1.19763	1.96e-23	-2.98139	down	PREDICTED: LRR receptor-like serine/threonine-protein kinase FEI 2 [Malus domestica]
MD14G1245200.gene	12.1225	12.601	12.2062	1.46619	1.34649	0.835284	3.95e-20	-2.97777	down	PREDICTED: uncharacterized protein LOC103455704 [Malus domestica]
MD11G1316100.gene	2.89476	2.89646	4.46306	0.23875	0.481687	0.284423	1.65e-09	-2.97581	down	PREDICTED: uncharacterized protein LOC103449222 [Malus domestica]
MD00G1027000.gene	2.51962	2.13347	2.01354	0.365142	0.070491	0.223504	8.47e-10	-2.97223	down	PREDICTED: TMV resistance protein N-like [Malus domestica]
MD02G1120400.gene	3.26864	3.37804	2.64267	0.367061	0.182104	0.37505	2.19e-08	-2.97212	down	PREDICTED: uncharacterized protein LOC103418255 isoform X1 [Malus domestica]
MD12G1026200.gene	45.7006	49.6356	45.0926	7.17642	2.97823	4.20638	1.29e-28	-2.97118	down	putative polyol transporter 1 [Malus domestica]
MD14G1197900.gene	18.3616	22.3421	16.4852	2.10937	1.59357	2.08039	7.52e-17	-2.96695	down	PREDICTED: HVA22-like protein a [Malus domestica]
MD11G1015800.gene	1.04829	1.24828	2.21475	0.184724	0.073658	0.188149	6.77e-05	-2.9668	down	PREDICTED: probable plastid-lipid-associated protein 12, chloroplastic [Malus domestica]
Malus_domestica_newGene_2438	2.34939	2.30673	2.36465	0.401209	0.071498	0.253862	1.13e-13	-2.96544	down	PREDICTED: uncharacterized protein LOC103421660 [Malus domestica]
MD10G1055700.gene	8.92301	8.08708	15.0632	1.22181	0.748946	1.27133	1.22e-06	-2.96084	down	PREDICTED: gamma-glutamyl peptidase 5-like [Malus domestica]
MD04G1226400.gene	1.00862	1.49461	1.64412	0.233157	0.056145	0.109085	1.76e-05	-2.96002	down	PREDICTED: probable WRKY transcription factor 74 [Malus domestica]
MD16G1084300.gene	1.8078	1.4614	1.13783	0.127119	0.242088	0.055834	6.12e-07	-2.95836	down	PREDICTED: formin-like protein 4 [Malus domestica]
MD10G1171900.gene	2.21873	2.47109	2.3242	0.123403	0.081282	0.466798	4.52e-06	-2.95713	down	PREDICTED: protein LOW PSII ACCUMULATION 1, chloroplastic [Malus domestica]
MD15G1264600.gene	1.50216	1.42825	1.2808	0.086645	0.13323	0.072358	2.1e-05	-2.95645	down	PREDICTED: uncharacterized protein LOC103401171 [Malus domestica]
MD08G1133200.gene	5.16213	6.16857	5.26808	0.894151	0.397639	0.364256	1.33e-10	-2.95641	down	PREDICTED: uncharacterized protein LOC103428830 isoform X3 [Malus domestica]
MD01G1090900.gene	10.2872	11.4391	9.50468	1.5734	0.997677	0.597354	4.74e-23	-2.954	down	PREDICTED: protein LHY-like [Malus domestica]
MD15G1289500.gene	3.56311	3.42582	4.20154	0.487148	0.264599	0.394691	7.48e-11	-2.95015	down	PREDICTED: probable receptor-like protein kinase At2g23200 [Malus domestica]
MD16G1187000.gene	4.32113	5.80247	2.95364	0.536522	0.16374	0.647624	1.62e-06	-2.93672	down	PREDICTED: uncharacterized GPI-anchored protein At3g06035-like [Malus domestica]
MD13G1238300.gene	8.23004	9.38145	9.17415	1.47516	0.495826	0.818667	1.62e-17	-2.93644	down	PREDICTED: probable RNA helicase SDE3 [Malus domestica]
MD14G1213800.gene	15.2881	18.8588	13.4648	2.54653	0.719004	1.71877	9.28e-13	-2.93565	down	PREDICTED: protein SPIRAL1-like 3 isoform X1 [Malus domestica]
MD07G1040000.gene	2.57314	1.96497	2.57306	0.242487	0.156016	0.276441	2.43e-07	-2.93451	down	PREDICTED: LOW QUALITY PROTEIN: beta-galactosidase [Malus domestica]
MD06G1072000.gene	0.818705	1.18437	0.794954	0.025451	0.031084	0.170509	3.05e-05	-2.92859	down	PREDICTED: UDP-galactose/UDP-glucose transporter 4-like [Pyrus x bretschneideri]
MD11G1169900.gene	98.461	127.803	142.815	19.5722	9.49736	9.29877	7.99e-24	-2.92743	down	PREDICTED: photosystem I subunit O-like isoform X2 [Pyrus x bretschneideri]
MD01G1172700.gene	3.33716	3.34067	2.18682	0.360651	0.211385	0.330213	5.04e-12	-2.9273	down	PREDICTED: serine/arginine repetitive matrix protein 1-like isoform X1 [Pyrus x bretschneideri]
MD10G1101800.gene	1.40921	1.71312	2.35904	0.126515	0	0.389195	3.53e-05	-2.92079	down	PREDICTED: zinc finger SWIM domain-containing protein 7-like isoform X2 [Malus domestica]
MD03G1225000.gene	7.45183	8.81918	11.1852	1.18524	0.799774	1.00211	9.33e-16	-2.92018	down	PREDICTED: cytochrome P450 CYP72A219-like [Malus domestica]
MD09G1276200.gene	43.237	48.7794	28.3857	5.78849	3.45855	3.42592	7.8e-10	-2.91985	down	PREDICTED: universal stress protein PHOS32-like [Pyrus x bretschneideri]
MD12G1078700.gene	3.03497	4.66179	3.88936	0.696499	0.266985	0.176269	1.25e-05	-2.91812	down	PREDICTED: RING-H2 finger protein ATL33-like [Malus domestica]
MD05G1174700.gene	2.33426	2.26962	1.50548	0.204324	0.171688	0.252404	4.03e-08	-2.91663	down	PREDICTED: uncharacterized protein LOC103435834 [Malus domestica]
MD02G1114100.gene	9.6177	9.85915	12.3562	1.48248	0.92396	0.911127	3.35e-23	-2.91657	down	PREDICTED: glutamate receptor 3.6-like [Pyrus x bretschneideri]
MD06G1231600.gene	23.7027	21.1634	18.017	3.0786	2.19586	1.34723	4.18e-26	-2.91656	down	PREDICTED: probable inactive receptor kinase At1g48480 [Malus domestica]
MD08G1210400.gene	0.379554	0.283833	0.282665	0.047854	0.015725	0.015071	3.48e-05	-2.91523	down	PREDICTED: receptor-like protein kinase HSL1 [Malus domestica]
MD06G1045700.gene	3.62595	4.35205	4.61505	0.597918	0.157479	0.575294	7.31e-09	-2.91135	down	PREDICTED: protein ABA DEFICIENT 4, chloroplastic-like [Malus domestica]
MD15G1243800.gene	1.46993	2.12768	2.48791	0.120468	0.177794	0.268757	2.06e-05	-2.90931	down	PREDICTED: thiosulfate sulfurtransferase 18-like [Pyrus x bretschneideri]
MD02G1174000.gene	2.64228	2.65412	1.6939	0.426403	0.107544	0.200114	2.25e-07	-2.90716	down	PREDICTED: probable serine/threonine-protein kinase At1g01540 [Malus domestica]
MD14G1110400.gene	1.98608	2.08753	0.989409	0.147936	0.23297	0.111782	1.77e-05	-2.90695	down	PREDICTED: mitogen-activated protein kinase homolog MMK2-like [Pyrus x bretschneideri]
MD07G1296000.gene	1.09397	1.57956	2.33362	0.145318	0.240154	0.082881	1.78e-05	-2.90602	down	PREDICTED: rhodanese-like domain-containing protein 14, chloroplastic [Malus domestica]
MD09G1141800.gene	11.0785	11.5503	12.9102	1.36741	1.09934	1.28251	3.2e-19	-2.90413	down	PREDICTED: UDP-glycosyltransferase 71A16-like [Malus domestica]
MD14G1202000.gene	128.688	170.894	229.23	19.1891	12.6406	24.3539	4.09e-10	-2.90357	down	PREDICTED: chlorophyll a-b binding protein P4, chloroplastic [Malus domestica]
MD00G1039600.gene	2.99872	3.55765	3.45521	0.243597	0.302787	0.565743	8.53e-09	-2.90174	down	PREDICTED: protein DA1 isoform X1 [Malus domestica]
MD13G1089500.gene	3.80046	3.17014	3.93858	0.536978	0.228368	0.389073	5.29e-09	-2.89877	down	PREDICTED: uncharacterized protein LOC103451947 [Malus domestica]
MD12G1259800.gene	2.12015	1.41226	2.60108	0.421083	0.07497	0.146866	2.03e-05	-2.89597	down	PREDICTED: uncharacterized protein LOC103419526 [Malus domestica]
MD02G1092500.gene	1.42136	2.4828	4.15313	0.27941	0.281228	0.144817	0.000535686	-2.89492	down	PREDICTED: flavonoid 3&apos;-monooxygenase-like [Malus domestica]
MD11G1284600.gene	8.87716	10.509	12.1632	1.21414	1.09525	1.01553	1.03e-12	-2.89224	down	PREDICTED: ribosome-recycling factor, chloroplastic-like [Pyrus x bretschneideri]
MD11G1108700.gene	40.3027	44.1868	32.219	4.90515	4.03641	3.53083	5.56e-21	-2.88721	down	PREDICTED: outer envelope pore protein 16, chloroplastic-like isoform X2 [Pyrus x bretschneideri]
MD13G1239700.gene	4.41096	5.19891	2.92206	0.310574	0.656682	0.313866	3.67e-07	-2.8843	down	PREDICTED: transcription factor bHLH35-like [Malus domestica]
MD10G1252900.gene	2.90254	3.34803	4.82581	0.42501	0.199286	0.511091	7.53e-09	-2.88412	down	PREDICTED: 2-succinylbenzoate--CoA ligase, chloroplastic/peroxisomal [Malus domestica]
MD15G1311400.gene	10.0162	9.97729	7.13892	1.51919	1.1138	0.473873	4.04e-15	-2.87851	down	PREDICTED: nucleobase-ascorbate transporter 11-like isoform X1 [Malus domestica]
MD14G1068600.gene	0.452775	0.870983	0.441018	0.074498	0.09742	0	0.000363053	-2.87263	down	PREDICTED: G-type lectin S-receptor-like serine/threonine-protein kinase SD3-1 [Malus domestica]
MD07G1221900.gene	31.0498	35.7414	40.7761	4.65149	4.54159	2.37688	5.05e-27	-2.86845	down	PREDICTED: phosphoinositide phospholipase C 2-like isoform X2 [Malus domestica]
MD02G1082500.gene	51.7357	66.5082	39.4705	7.19165	7.06654	2.67811	4.56e-10	-2.86802	down	PREDICTED: uncharacterized protein LOC103940922 [Pyrus x bretschneideri]
MD17G1085200.gene	5.53531	9.23764	4.62709	1.33543	0.576117	0.191614	5.5e-05	-2.86755	down	PREDICTED: uncharacterized protein LOC103942971 [Pyrus x bretschneideri]
MD12G1154900.gene	5.36519	5.89654	3.47865	0.132368	0.674853	0.744554	1.48e-06	-2.86635	down	PREDICTED: putative lipid-transfer protein DIR1 [Malus domestica]
MD01G1086700.gene	0.459436	0.824617	0.591906	0.077811	0.048789	0.059349	3.7e-05	-2.86556	down	PREDICTED: rho GTPase-activating protein 3-like [Pyrus x bretschneideri]
Malus_domestica_newGene_1535	7.5365	7.29766	5.20766	0.601104	0.975634	0.563134	2.34e-09	-2.86512	down	hypothetical protein L484_021393 [Morus notabilis]
MD05G1352700.gene	3.90203	4.25793	7.18664	0.502161	0.55853	0.556004	1.31e-06	-2.86303	down	PREDICTED: translation initiation factor IF-2 [Malus domestica]
MD07G1164000.gene	0.586273	0.978791	0.610267	0.106718	0.110285	0	2.65e-05	-2.86149	down	PREDICTED: NAC domain-containing protein 68-like [Malus domestica]
MD13G1074900.gene	6.15242	6.06957	12.3791	1.3638	0.212823	1.07686	0.000333314	-2.85971	down	PREDICTED: uncharacterized protein LOC103452334, partial [Malus domestica]
MD17G1110200.gene	6.63033	7.56159	6.9247	1.00189	0.670049	0.589558	6.6e-09	-2.85859	down	PREDICTED: translation initiation factor IF-2-like [Malus domestica]
MD04G1244000.gene	14.1764	16.3693	17.4301	1.24474	2.01029	1.92214	8.8e-14	-2.85709	down	PREDICTED: uncharacterized protein LOC103419526 [Malus domestica]
MD08G1081400.gene	46.97	63.2584	34.8162	5.95861	7.93009	1.92836	7.21e-08	-2.85636	down	PREDICTED: LIM domain-containing protein WLIM1-like [Pyrus x bretschneideri]
MD11G1071500.gene	0.615923	0.528782	0.354293	0.054825	0.023279	0.043781	3.08e-05	-2.85524	down	PREDICTED: uncharacterized protein LOC103429947 [Malus domestica]
MD02G1090400.gene	0.79885	1.01215	0.835509	0.23174	0	0.048675	3.27e-05	-2.85418	down	PREDICTED: ankyrin repeat-containing protein ITN1-like [Pyrus x bretschneideri]
MD09G1197000.gene	1.19757	2.04291	1.2161	0.311527	0.161914	0	2.31e-05	-2.85077	down	PREDICTED: jacalin-related lectin 19-like isoform X1 [Malus domestica]
MD05G1341500.gene	2.74937	2.55982	3.99896	0	0.416441	0.539361	3.66e-05	-2.85021	down	PREDICTED: MYB-like transcription factor ETC1 [Malus domestica]
MD09G1272000.gene	0.595322	0.581876	0.379582	0.065804	0.080209	0.02207	8.58e-06	-2.84936	down	PREDICTED: disease resistance protein At4g27190-like isoform X1 [Pyrus x bretschneideri]
MD03G1223600.gene	0.747805	1.25225	1.05701	0.172105	0.06902	0.066372	3.49e-05	-2.84582	down	PREDICTED: uncharacterized protein LOC103966971 [Pyrus x bretschneideri]
MD16G1015600.gene	1.29867	0.816895	1.10944	0.15004	0.06049	0.136221	1.42e-05	-2.84074	down	PREDICTED: G-type lectin S-receptor-like serine/threonine-protein kinase At5g24080 [Pyrus x bretschneideri]
MD17G1116900.gene	7.05625	10.2572	9.28357	1.08322	0.538932	1.28996	9.54e-08	-2.83822	down	PREDICTED: uncharacterized protein LOC103426274 [Malus domestica]
MD15G1381900.gene	6.36547	6.13196	3.91533	0.60836	0.590473	0.603885	4.14e-10	-2.83806	down	PREDICTED: cyclin-D2-1-like [Malus domestica]
MD17G1205900.gene	1.68995	2.81918	3.70815	0.45494	0.121729	0.323303	0.00019254	-2.83558	down	PREDICTED: probable amino-acid racemase isoform X1 [Malus domestica]
MD09G1035800.gene	3.14157	2.88993	2.85312	0.220633	0.94515	0.569868	6.97e-09	-2.83508	down	PREDICTED: putative cyclic nucleotide-gated ion channel 18 [Malus domestica]
MD11G1097600.gene	14.145	13.5635	6.66987	1.27265	1.3691	1.10292	2.14e-05	-2.83397	down	PREDICTED: uncharacterized protein LOC103412863 [Malus domestica]
MD05G1271800.gene	0.9479	1.09935	1.01096	0.063091	0.070481	0.197522	3.16e-06	-2.83293	down	PREDICTED: probable LRR receptor-like serine/threonine-protein kinase At4g20940 [Malus domestica]
MD01G1185300.gene	1.23651	1.86718	1.7211	0.295141	0.095889	0.147263	2.47e-07	-2.83103	down	PREDICTED: uncharacterized protein LOC103439525 isoform X2 [Malus domestica]
MD03G1163900.gene	6.54371	6.45379	3.31792	0.577085	0.626291	0.586635	4.59e-06	-2.83041	down	PREDICTED: protein kinase 2B, chloroplastic-like isoform X2 [Malus domestica]
MD14G1153400.gene	24.5112	25.9622	23.7186	2.90645	2.15004	3.17427	1.58e-17	-2.81915	down	PREDICTED: HVA22-like protein e isoform X1 [Pyrus x bretschneideri]
MD01G1028300.gene	8.38388	7.89891	6.97451	0.975765	0.801564	0.810358	5.43e-16	-2.81861	down	PREDICTED: uncharacterized protein LOC103932141 isoform X1 [Pyrus x bretschneideri]
MD05G1000500.gene	128.726	148.109	299.436	30.4227	15.9968	18.7781	0.00103568	-2.81296	down	PREDICTED: chlorophyll a-b binding protein CP26, chloroplastic-like [Malus domestica]
MD02G1099200.gene	1.38545	1.39727	1.50866	0.330617	0.091018	0.045638	4.43e-05	-2.8111	down	PREDICTED: 21 kDa protein-like [Malus domestica]
MD17G1260200.gene	2.35492	2.44082	3.0462	0.403967	0.278359	0.162168	2.47e-05	-2.81075	down	PREDICTED: PHD finger protein MALE MEIOCYTE DEATH 1-like [Malus domestica]
MD17G1188400.gene	1.24481	1.068	1.90786	0.171484	0.2216	0.043399	3.66e-05	-2.8058	down	PREDICTED: aquaporin TIP2-1 [Malus domestica]
MD10G1062800.gene	2.16026	2.24399	2.01274	0.291428	0	0.443048	6.28e-06	-2.80277	down	PREDICTED: epimerase family protein SDR39U1 homolog, chloroplastic [Malus domestica]
MD13G1193300.gene	5.06418	5.47349	12.4725	0.980947	0.55355	1.06394	0.00506317	-2.7993	down	PREDICTED: ferredoxin [Malus domestica]
MD13G1166900.gene	26.1363	27.494	30.5717	3.7854	4.03259	1.69156	7.53e-22	-2.79686	down	PREDICTED: uncharacterized protein LOC103430778 [Malus domestica]
MD16G1037500.gene	52.5509	55.7545	61.6977	7.73762	7.82942	3.67392	5.24e-25	-2.79536	down	PREDICTED: uncharacterized protein LOC103402658 [Malus domestica]
MD11G1283400.gene	0.765257	0.498607	0.298204	0.115785	0.052537	0.007988	0.00201807	-2.79254	down	PREDICTED: uncharacterized protein LOC103957226 [Pyrus x bretschneideri]
MD05G1362400.gene	1.69928	2.30097	2.92607	0.472516	0.080318	0.211691	1.21e-05	-2.78836	down	PREDICTED: U-box domain-containing protein 35 isoform X1 [Malus domestica]
MD03G1280000.gene	2.76899	2.42565	1.81367	0.310229	0.278034	0.286337	5.38e-09	-2.78498	down	PREDICTED: putative disease resistance protein RGA1 [Malus domestica]
MD09G1141400.gene	1.00151	0.764211	0.93503	0.070779	0.180681	0.024534	3.04e-05	-2.78367	down	PREDICTED: pentatricopeptide repeat-containing protein At3g22150, chloroplastic-like [Malus domestica]
MD09G1232400.gene	8.60283	9.00366	8.75445	1.29361	0.795191	0.917298	3.28e-10	-2.7828	down	PREDICTED: pectin acetylesterase 8-like isoform X2 [Malus domestica]
MD12G1156600.gene	37.3681	38.4462	31.541	4.96073	3.67468	4.41608	2.18e-25	-2.78234	down	PREDICTED: probable serine/threonine-protein kinase At5g41260 [Malus domestica]
MD01G1072900.gene	1.98291	1.98856	1.07225	0.159551	0.258824	0.129275	2.56e-06	-2.78179	down	PREDICTED: LOW QUALITY PROTEIN: delta(8)-fatty-acid desaturase 1-like [Malus domestica]
MD15G1217600.gene	10.5209	11.5279	13.1005	1.96039	0.752064	1.39009	3.17e-21	-2.78055	down	PREDICTED: tubulin--tyrosine ligase-like protein 12 [Malus domestica]
MD15G1251100.gene	2.05019	1.77354	2.27082	0.422654	0.191989	0.08282	2.31e-08	-2.78051	down	PREDICTED: beta-galactosidase 3-like [Malus domestica]
MD13G1000400.gene	4.79948	5.4622	4.63477	0.863652	0.269306	0.601108	1.67e-09	-2.77186	down	PREDICTED: alpha-galactosidase 1 isoform X1 [Malus domestica]
MD15G1033800.gene	4.46996	4.76361	5.59256	0.683425	0.608937	0.402548	5.67e-09	-2.76959	down	PREDICTED: cytochrome P450 82C4-like [Malus domestica]
MD10G1058200.gene	0.418551	0.473666	0.543753	0.016669	0.047984	0.091789	6.1e-05	-2.76452	down	PREDICTED: K(+) efflux antiporter 3, chloroplastic-like isoform X1 [Malus domestica]
MD13G1105800.gene	6.24885	6.32421	5.1496	0.692056	0.278193	0.459703	4.83e-15	-2.76345	down	PREDICTED: oxysterol-binding protein-related protein 1D-like [Malus domestica]
MD03G1153600.gene	1.42485	1.09414	0.610967	0.096182	0.151341	0.10008	0.000535862	-2.75512	down	PREDICTED: serine/threonine-protein kinase Nek5-like [Pyrus x bretschneideri]
MD02G1094500.gene	0.935786	0.936221	1.31055	0.083794	0.203897	0.054714	5.45e-05	-2.75501	down	PREDICTED: protein STRICTOSIDINE SYNTHASE-LIKE 4-like isoform X1 [Malus domestica]
MD02G1316800.gene	2.74826	3.73765	4.43347	0.430633	0.499135	0.318154	6.54e-07	-2.75468	down	PREDICTED: 30S ribosomal protein 2, chloroplastic-like [Malus domestica]
MD13G1045900.gene	3.08543	4.58932	6.08025	0.644405	0.585902	0.335112	3.35e-07	-2.75317	down	PREDICTED: allene oxide cyclase 4, chloroplastic [Malus domestica]
MD01G1141000.gene	1.19593	1.97263	2.03574	0.179917	0.127078	0.293495	6.75e-08	-2.74833	down	PREDICTED: BTB/POZ domain-containing protein At1g01640-like [Malus domestica]
MD17G1046600.gene	4.37968	6.04606	7.38236	0.75349	0.681637	0.641216	3.05e-12	-2.7482	down	PREDICTED: plasma membrane ATPase 1-like [Malus domestica]
MD10G1122400.gene	3.1594	4.31835	7.56842	0.572247	0.574678	0.626818	0.000579228	-2.74735	down	PREDICTED: protein NUCLEAR FUSION DEFECTIVE 4-like [Malus domestica]
MD13G1225400.gene	29.0527	30.5415	26.2	5.00371	2.92783	2.2476	2.54e-22	-2.74426	down	PREDICTED: ammonium transporter 1 member 1 [Malus domestica]
MD05G1084800.gene	3.32983	4.59112	4.10202	0.620995	0.312328	0.429731	5.93e-12	-2.74335	down	PREDICTED: filament-like plant protein 7 isoform X1 [Malus domestica]
MD13G1129300.gene	2.41991	2.7479	2.7832	0.147733	0.250574	0.495488	8.4e-06	-2.74095	down	PREDICTED: protein NEOXANTHIN-DEFICIENT 1-like isoform X1 [Malus domestica]
MD12G1240400.gene	80.034	79.3878	57.8508	7.4876	10.3454	7.75197	5.95e-18	-2.74055	down	PREDICTED: perakine reductase-like [Malus domestica]
MD03G1173700.gene	116.211	148.381	206.702	25.5879	10.9091	19.8693	6.5e-09	-2.74001	down	PREDICTED: photosystem II 5 kDa protein, chloroplastic-like [Malus domestica]
MD05G1348300.gene	7.03098	6.96038	4.01743	0.964422	0.550094	0.627994	1.66e-07	-2.73757	down	PREDICTED: glucan endo-1,3-beta-glucosidase 1-like [Pyrus x bretschneideri]
MD04G1131700.gene	3.04806	3.37473	7.13193	0.402466	0.412897	0.737235	0.00246454	-2.73585	down	PREDICTED: uncharacterized protein LOC103433437 [Malus domestica]
MD11G1108500.gene	50.4773	56.2043	33.6695	4.81783	7.48802	4.02372	1.02e-09	-2.73449	down	PREDICTED: outer envelope pore protein 16, chloroplastic-like isoform X2 [Pyrus x bretschneideri]
MD15G1206500.gene	1.4242	2.08018	1.78404	0.275541	0.182744	0.145509	7.95e-06	-2.73408	down	PREDICTED: uncharacterized protein LOC103400809 [Malus domestica]
MD03G1085700.gene	38.7228	44.5765	40.1073	6.15518	3.90425	4.71774	1.81e-23	-2.73307	down	PREDICTED: tropinone reductase homolog At1g07440-like [Pyrus x bretschneideri]
MD17G1230700.gene	5.36651	7.18535	7.20187	0.095146	1.76444	0.34481	2.03e-06	-2.73274	down	PREDICTED: protein LIGHT-DEPENDENT SHORT HYPOCOTYLS 10-like [Malus domestica]
MD03G1223800.gene	134.387	172.09	235.392	35.0658	12.9119	17.5578	3.56e-09	-2.72962	down	PREDICTED: protochlorophyllide reductase, chloroplastic-like [Malus domestica]
MD13G1101500.gene	1.42837	2.16365	1.23284	0.033362	0.200404	0.290927	6.72e-05	-2.72491	down	PREDICTED: uncharacterized protein LOC103452032 [Malus domestica]
MD02G1083100.gene	0.743395	0.966101	1.82411	0.220934	0.054582	0.113343	0.00236675	-2.7244	down	PREDICTED: UDP-glycosyltransferase 91C1-like [Malus domestica]
MD16G1049400.gene	3.63447	3.99642	2.29129	0.204654	0.386583	0.561274	2.18e-06	-2.72168	down	PREDICTED: protein CHUP1, chloroplastic-like [Malus domestica]
MD17G1048100.gene	3.17793	3.57828	3.6277	0.426476	0.278588	0.548178	2.27e-07	-2.72061	down	PREDICTED: katanin p80 WD40 repeat-containing subunit B1-like [Malus domestica]
MD17G1031500.gene	2.07018	1.88616	2.42542	0	0	0.771938	2.68e-05	-2.71757	down	PREDICTED: tRNA (adenine(58)-N(1))-methyltransferase catalytic subunit TRMT61A-like [Pyrus x bretschneideri]
MD11G1183800.gene	7.11473	8.40963	5.74586	0.76087	1.1488	0.581942	1.67e-09	-2.71682	down	PREDICTED: blue copper protein-like isoform X1 [Malus domestica]
MD08G1012800.gene	36.3826	36.2139	17.7601	4.88691	5.09804	1.19531	3.19e-05	-2.71442	down	PREDICTED: tubulin beta chain [Malus domestica]
MD08G1047600.gene	0.538284	0.659158	0.756553	0.031695	0.121523	0.068546	3.71e-05	-2.71416	down	PREDICTED: glutamate receptor 2.7-like [Malus domestica]
MD03G1144400.gene	9.68955	11.9287	10.6427	1.19961	1.16228	1.39372	2e-14	-2.71327	down	PREDICTED: glucan endo-1,3-beta-glucosidase 14-like isoform X1 [Malus domestica]
MD15G1431700.gene	3.12727	4.35513	5.41287	0.843048	0.310424	0.416567	8.4e-08	-2.7124	down	PREDICTED: transcription factor TCP8-like [Malus domestica]
MD15G1106400.gene	3.87553	6.67817	9.94833	1.29155	0.213958	0.985311	0.00065892	-2.71219	down	PREDICTED: probable sarcosine oxidase [Malus domestica]
MD03G1117900.gene	1.779	1.84622	3.65636	0.455178	0.264734	0.1417	0.000439577	-2.71163	down	PREDICTED: aquaporin PIP2-2 [Malus domestica]
MD01G1155300.gene	24.6198	27.45	31.5839	3.816	3.82839	2.36737	7.4e-12	-2.71063	down	PREDICTED: RING-H2 finger protein ATL66 [Pyrus x bretschneideri]
MD13G1226700.gene	1.09963	0.786051	1.28944	0.287844	0	0.106477	0.000115916	-2.71017	down	PREDICTED: uncharacterized protein LOC103453526 [Malus domestica]
MD02G1067700.gene	1.91099	1.20184	1.26741	0.33811	0	0.195045	7.73e-05	-2.70983	down	PREDICTED: glucan endo-1,3-beta-glucosidase 13 [Pyrus x bretschneideri]
MD13G1184700.gene	16.0403	20.1304	14.205	2.51019	2.11609	1.38789	7.64e-09	-2.70613	down	PREDICTED: probable calcium-binding protein CML27 [Malus domestica]
MD15G1102800.gene	2.22707	2.65141	2.46458	0.151446	0.436552	0.147029	5.59e-05	-2.70596	down	PREDICTED: uncharacterized protein LOC103957508 [Pyrus x bretschneideri]
MD14G1130600.gene	4.25594	4.83123	2.68039	0.382769	0.68734	0.322512	3.23e-07	-2.70315	down	PREDICTED: uncharacterized protein slp1 isoform X1 [Pyrus x bretschneideri]
MD06G1079300.gene	6.4037	6.79345	4.40759	0.701256	0.310238	1.08581	5.17e-12	-2.70078	down	PREDICTED: probable LRR receptor-like serine/threonine-protein kinase At1g63430 [Malus domestica]
MD02G1137700.gene	0.854009	1.00559	1.83024	0.230298	0.073335	0.145892	0.000374617	-2.70035	down	PREDICTED: 3-epi-6-deoxocathasterone 23-monooxygenase [Malus domestica]
MD07G1068800.gene	0.722881	0.639911	0.559011	0.048969	0.16526	0	6.14e-05	-2.69616	down	PREDICTED: trihelix transcription factor PTL-like [Malus domestica]
MD09G1251000.gene	1.06697	1.39741	1.23183	0.09966	0.182697	0.138551	5.05e-05	-2.69615	down	PREDICTED: clathrin light chain 1-like [Pyrus x bretschneideri]
MD11G1251100.gene	1.7245	1.67429	0.819764	0.293892	0.166915	0.036765	0.000119367	-2.69383	down	PREDICTED: B3 domain-containing protein REM10-like [Malus domestica]
MD08G1209900.gene	16.9905	18.2055	17.7576	2.62237	1.57807	2.30922	8.31e-21	-2.69176	down	PREDICTED: sucrose transport protein SUC4-like isoform X1 [Pyrus x bretschneideri]
MD08G1108600.gene	2.02153	3.23531	3.16239	0.328133	0.235244	0.459614	2.56e-07	-2.6873	down	PREDICTED: RNA polymerase sigma factor sigC-like [Malus domestica]
MD08G1032600.gene	5.53157	4.52566	3.00279	0.581881	0.613617	0.381484	6.87e-07	-2.68407	down	PREDICTED: arabinosyltransferase RRA3-like [Malus domestica]
MD04G1005000.gene	4.45822	6.75838	9.10075	0.824759	0.797036	0.830179	1.36e-06	-2.6825	down	PREDICTED: uncharacterized protein LOC103443498 isoform X4 [Malus domestica]
MD09G1175000.gene	5.6147	5.69303	7.15025	0.755641	0.730392	0.76566	2.49e-10	-2.68157	down	PREDICTED: 26S proteasome non-ATPase regulatory subunit 9-like [Pyrus x bretschneideri]
MD08G1018200.gene	5.39391	6.00296	5.78103	1.07961	0.553951	0.772195	5.28e-15	-2.67485	down	PREDICTED: TMV resistance protein N-like [Pyrus x bretschneideri]
MD13G1207100.gene	25.293	22.4282	23.1831	3.2418	3.29983	1.9613	1.97e-22	-2.67462	down	PREDICTED: uncharacterized protein LOC103938164 isoform X1 [Pyrus x bretschneideri]
MD10G1158000.gene	3.003	2.82452	2.1769	0.190838	0.3237	0.469095	3.6e-06	-2.67338	down	PREDICTED: probable glucan endo-1,3-beta-glucosidase A6 isoform X1 [Malus domestica]
MD02G1264100.gene	65.6041	85.4897	92.4568	12.6562	8.61	7.72384	4.08e-21	-2.67085	down	PREDICTED: NADP-dependent D-sorbitol-6-phosphate dehydrogenase-like [Malus domestica]
MD02G1100800.gene	2.69153	1.93971	2.47256	0.272271	0.301861	0.216299	1.28e-13	-2.67048	down	PREDICTED: disease resistance protein RPS6-like isoform X1 [Malus domestica]
MD08G1071200.gene	6.32854	7.37859	7.16949	1.01977	0.876685	0.68359	5.17e-12	-2.67028	down	PREDICTED: cytokinin dehydrogenase 7-like [Malus domestica]
MD16G1204400.gene	23.3386	23.945	12.7386	2.32493	3.21324	1.87487	2.09e-06	-2.66938	down	PREDICTED: uncharacterized protein LOC103964762 isoform X1 [Pyrus x bretschneideri]
MD02G1081300.gene	1.99627	3.08829	2.80538	0.297063	0.132904	0.613523	7.95e-05	-2.66448	down	PREDICTED: uncharacterized protein LOC101301234 [Fragaria vesca subsp. vesca]
MD15G1319800.gene	126.951	151.398	207.277	22.3222	16.589	21.9074	7.64e-12	-2.66295	down	PREDICTED: homeobox-leucine zipper protein ATHB-6-like [Malus domestica]
MD05G1158400.gene	4.0983	4.58983	8.18494	0.692803	0.816817	0.552218	5.71e-05	-2.66269	down	PREDICTED: uncharacterized protein LOC103433319 [Malus domestica]
MD04G1035000.gene	0.601269	0.930141	1.27103	0.246083	0.034855	0.062469	4.19e-05	-2.66257	down	PREDICTED: putative disease resistance protein At4g11170 isoform X1 [Malus domestica]
MD09G1000800.gene	49.8957	70.5407	95.3612	13.752	5.36572	8.15082	2.7e-07	-2.66206	down	PREDICTED: glyceraldehyde-3-phosphate dehydrogenase A, chloroplastic [Malus domestica]
MD14G1065000.gene	2.02585	2.25122	1.7326	0.377898	0.24303	0.121328	1.76e-07	-2.66119	down	PREDICTED: probably inactive leucine-rich repeat receptor-like protein kinase At5g06940 [Malus domestica]
MD01G1074800.gene	1.90935	1.77349	1.93428	0.416503	0.021825	0.277104	6.68e-06	-2.66018	down	PREDICTED: putative glucose-6-phosphate 1-epimerase [Malus domestica]
MD08G1236800.gene	38.4196	60.0475	115.887	11.5163	6.59218	8.75186	0.00792787	-2.65942	down	PREDICTED: ferredoxin, leaf L-A-like [Pyrus x bretschneideri]
MD03G1114300.gene	1.69983	1.47049	1.46068	0.123669	0.146438	0.305802	2.4e-06	-2.65908	down	PREDICTED: beta-galactosidase 8-like [Malus domestica]
MD06G1089500.gene	2.16931	3.20884	1.63994	0.283503	0.229564	0.344354	9.13e-06	-2.65788	down	PREDICTED: mitogen-activated protein kinase homolog MMK2-like [Pyrus x bretschneideri]
MD08G1040000.gene	1.02103	1.20308	1.80053	0.149784	0.134742	0.208699	4.27e-05	-2.65745	down	PREDICTED: ent-kaurene oxidase, chloroplastic-like [Pyrus x bretschneideri]
MD06G1140600.gene	24.8781	26.2518	28.8255	4.58442	2.49246	3.04039	2.86e-22	-2.65627	down	PREDICTED: non-specific phospholipase C6-like [Malus domestica]
MD04G1141700.gene	0.71391	0.68699	0.793436	0.087694	0.072042	0.096435	4.02e-05	-2.65111	down	PREDICTED: uncharacterized protein LOC103433540 [Malus domestica]
MD00G1060400.gene	1.47982	1.48585	2.23346	0.059596	0.11698	0.436076	6.58e-05	-2.64984	down	PREDICTED: cysteine-rich repeat secretory protein 56-like [Malus domestica]
MD01G1213200.gene	2.51208	2.09969	1.74248	0.302928	0.386447	0.09349	2.05e-07	-2.64781	down	PREDICTED: LOW QUALITY PROTEIN: uncharacterized protein LOC103439835 [Malus domestica]
MD04G1078600.gene	1.20918	1.29276	1.78306	0.320868	0.08762	0.13806	1.95e-06	-2.64493	down	PREDICTED: uncharacterized protein LOC103433068 isoform X2 [Malus domestica]
MD05G1029500.gene	0.864574	1.12513	0.570499	0.188018	0.062996	0.074594	8.44e-06	-2.64361	down	PREDICTED: uncharacterized protein LOC103432737 isoform X1 [Malus domestica]
MD14G1019000.gene	4.07896	3.24426	3.90571	0.581243	0.593594	0.224638	2.75e-08	-2.63971	down	PREDICTED: IQ domain-containing protein IQM3 [Malus domestica]
MD16G1067000.gene	0.493831	0.543054	1.07978	0.134644	0.066342	0.056226	0.00123301	-2.63819	down	PREDICTED: LOW QUALITY PROTEIN: protein argonaute 7-like [Malus domestica]
MD04G1030200.gene	1.54937	2.18233	2.92515	0.113176	0.218218	0.483071	1.76e-05	-2.63755	down	PREDICTED: UDP-glycosyltransferase 92A1-like [Malus domestica]
MD03G1067700.gene	3.46189	3.04941	3.41065	0.56769	0.454841	0.19885	7.44e-05	-2.63722	down	PREDICTED: putative disease resistance protein RGA1 isoform X1 [Malus domestica]
MD00G1158700.gene	0.299673	0.486852	0.241666	0.062356	0	0.059512	0.000137038	-2.6359	down	PREDICTED: TMV resistance protein N-like [Pyrus x bretschneideri]
MD16G1141000.gene	0.617321	0.914686	0.85299	0.150295	0.059265	0.056801	0.000122679	-2.63443	down	PREDICTED: uncharacterized protein LOC103452492 [Malus domestica]
MD12G1262300.gene	2.02292	2.64614	2.07947	0.231797	0.367813	0.225482	1.92e-05	-2.63106	down	PREDICTED: LOW QUALITY PROTEIN: phosphoglycolate phosphatase 1B, chloroplastic-like [Malus domestica]
MD10G1045400.gene	2.80384	3.04424	3.5622	0.450341	0.157456	0.555577	6.58e-09	-2.63012	down	PREDICTED: uncharacterized protein LOC103964094 isoform X1 [Pyrus x bretschneideri]
Malus_domestica_newGene_2486	0.793995	1.35197	0.944322	0.374421	0	0.021964	8.31e-05	-2.62951	down	PREDICTED: uncharacterized protein LOC108172717 [Malus domestica]
MD12G1220800.gene	38.2454	41.1496	55.7066	8.53856	4.89397	3.49829	1.74e-17	-2.62611	down	PREDICTED: amidase 1-like isoform X3 [Pyrus x bretschneideri]
MD11G1241700.gene	88.564	104.864	106.093	16.8891	12.5558	9.02872	9.35e-24	-2.62538	down	PREDICTED: protochlorophyllide reductase, chloroplastic [Pyrus x bretschneideri]
MD10G1191900.gene	5.1958	5.52367	4.97981	1.05404	0.454569	0.539362	1.04e-09	-2.62455	down	PREDICTED: magnesium transporter MRS2-I-like [Malus domestica]
MD15G1343200.gene	8.51543	12.2691	16.2661	2.21719	0.967907	1.58777	1.81e-07	-2.62331	down	PREDICTED: probable plastid-lipid-associated protein 7, chloroplastic [Malus domestica]
MD13G1042100.gene	6.0733	5.48038	4.71052	0.848863	0.826483	0.377186	6.54e-07	-2.61861	down	PREDICTED: uncharacterized protein LOC103451652 [Malus domestica]
MD15G1035200.gene	2.65074	2.64504	2.64566	0.129115	0.229833	0.662947	3.55e-10	-2.61634	down	PREDICTED: putative disease resistance protein RGA3 isoform X1 [Pyrus x bretschneideri]
MD12G1207500.gene	4.85986	4.33028	5.90427	0.285787	0.672607	0.953126	3.23e-07	-2.61337	down	PREDICTED: uncharacterized protein LOC103450865 [Malus domestica]
MD01G1093700.gene	34.5969	35.0479	32.788	1.69861	3.6031	7.92584	2.57e-18	-2.61328	down	PREDICTED: protein NTM1-like 9 [Malus domestica]
MD11G1016200.gene	5.78233	4.77235	4.34514	0.978459	0.423423	0.537766	1.37e-17	-2.6108	down	PREDICTED: callose synthase 3 [Malus domestica]
MD08G1023300.gene	3.63225	3.67073	2.81073	0.619589	0.296	0.385473	1.06e-06	-2.61057	down	PREDICTED: low-temperature-induced cysteine proteinase-like [Malus domestica]
MD08G1045800.gene	2.01825	2.46472	2.34477	0.360574	0.069386	0.464309	4.7e-06	-2.60933	down	PREDICTED: putative disease resistance protein RGA3 isoform X2 [Malus domestica]
MD08G1162900.gene	2.9893	3.39123	5.35954	0.372201	0.703812	0.407657	7.74e-07	-2.60749	down	PREDICTED: protein PLASTID MOVEMENT IMPAIRED 1 [Malus domestica]
MD11G1148000.gene	5.36103	6.95904	7.48697	0.8816	0.52141	1.16757	2.28e-10	-2.6069	down	PREDICTED: protein DETOXIFICATION 16-like [Malus domestica]
MD16G1198400.gene	4.36311	5.07373	2.9425	0.718737	0.399084	0.504691	8.23e-08	-2.6045	down	PREDICTED: protein IQ-DOMAIN 14 [Malus domestica]
MD01G1029000.gene	24.9739	27.3766	26.7685	4.3289	2.59204	3.47618	6.19e-19	-2.59921	down	PREDICTED: uncharacterized protein LOC103432653 [Malus domestica]
MD03G1114800.gene	12.5622	13.2522	9.503	2.24449	1.50981	0.859385	7.12e-14	-2.5978	down	PREDICTED: protein indeterminate-domain 9-like [Malus domestica]
MD06G1157600.gene	2.10114	2.64817	1.87803	0.357725	0.18799	0.300277	1.21e-07	-2.59684	down	PREDICTED: uncharacterized protein LOC103926731 isoform X1 [Pyrus x bretschneideri]
MD15G1357800.gene	13.0397	17.4434	13.3507	2.85628	2.10361	0.715386	1.12e-07	-2.59612	down	PREDICTED: probable calcium-binding protein CML29 [Malus domestica]
MD14G1190200.gene	24.9399	31.3466	27.9048	3.09182	4.34235	3.43761	9.29e-14	-2.59584	down	PREDICTED: germin-like protein subfamily T member 2 [Malus domestica]
MD15G1182400.gene	1.63477	2.01607	1.03098	0.336517	0.163403	0.105136	7.58e-06	-2.59541	down	PREDICTED: uncharacterized protein LOC103400489 [Malus domestica]
MD09G1274500.gene	4.98466	3.57499	7.26985	1.06364	0.564054	0.418263	2.67e-05	-2.59469	down	PREDICTED: glutamic acid-rich protein-like [Malus domestica]
MD13G1102400.gene	4.45427	4.8579	8.9873	0.92399	0.736184	0.732518	0.000150038	-2.59376	down	PREDICTED: uncharacterized protein LOC103452040 [Malus domestica]
MD01G1044100.gene	32.636	49.3505	36.2421	7.08526	3.80702	4.60687	4.47e-15	-2.59205	down	PREDICTED: serine hydroxymethyltransferase, mitochondrial [Pyrus x bretschneideri]
MD13G1177500.gene	2.39942	3.27499	3.257	0.482319	0.326017	0.361018	7.26e-10	-2.59131	down	PREDICTED: pyruvate, phosphate dikinase, chloroplastic [Malus domestica]
MD03G1133700.gene	2.32645	2.77423	3.37649	0.537836	0.300848	0.277417	8.27e-08	-2.58809	down	PREDICTED: glucomannan 4-beta-mannosyltransferase 2-like [Malus domestica]
MD04G1117700.gene	1.47574	1.6252	1.89821	0.178586	0.288721	0.100755	5.19e-05	-2.58634	down	PREDICTED: probable pectate lyase 4 isoform X3 [Pyrus x bretschneideri]
MD06G1079700.gene	7.39626	4.4204	3.32035	0.776723	0.592368	0.610263	0.00100301	-2.5853	down	PREDICTED: uncharacterized protein LOC103410512 [Malus domestica]
MD06G1166400.gene	23.1673	19.0241	14.6333	2.99644	2.75179	1.75824	3.42e-10	-2.58476	down	PREDICTED: ferric reduction oxidase 8, mitochondrial [Malus domestica]
MD15G1444500.gene	0.92904	0.932241	0.817296	0.045133	0.104231	0.16572	0.000170402	-2.58402	down	PREDICTED: heptahelical transmembrane protein 2-like isoform X3 [Pyrus x bretschneideri]
MD02G1293600.gene	0.773928	0.825344	0.795535	0.260248	0.064755	0	0.000182047	-2.58307	down	PREDICTED: xanthoxin dehydrogenase-like [Malus domestica]
MD09G1031100.gene	5.26102	5.12147	5.4454	0.979833	0.437	0.690137	5.17e-13	-2.58223	down	PREDICTED: uncharacterized protein LOC103442246 [Malus domestica]
MD15G1299700.gene	3.12553	3.00735	2.21417	0.456602	0.292175	0.242725	1.12e-06	-2.58134	down	PREDICTED: uncharacterized protein LOC103965028 [Pyrus x bretschneideri]
MD12G1142600.gene	2.77224	3.13224	3.95858	0.483823	0.279585	0.540178	3.5e-07	-2.58128	down	PREDICTED: probable serine/threonine-protein kinase NAK [Malus domestica]
MD01G1214500.gene	4.4843	4.36447	4.66346	0.426145	0.87602	0.445547	2.4e-06	-2.5788	down	PREDICTED: ethylene-responsive transcription factor CRF4-like [Malus domestica]
MD06G1176100.gene	2.97349	3.11746	4.26368	0.463432	0.482932	0.405545	5e-06	-2.57845	down	PREDICTED: uncharacterized protein LOC103959551 isoform X1 [Pyrus x bretschneideri]
MD08G1062800.gene	4.78883	4.53705	2.59757	0.385132	0.780903	0.332086	2.11e-05	-2.57752	down	PREDICTED: uncharacterized protein LOC103440764 [Malus domestica]
MD13G1195400.gene	56.8616	68.1111	38.6888	8.49629	8.41553	4.73139	4.03e-08	-2.57673	down	PREDICTED: protein MARD1-like [Malus domestica]
MD03G1212700.gene	16	16.3737	15.234	3.00257	1.75911	1.59022	1.97e-19	-2.57607	down	PREDICTED: protein SUPPRESSOR OF GENE SILENCING 3-like [Malus domestica]
MD02G1301500.gene	4.14203	4.60392	4.96376	0.885013	0.58047	0.301175	1.34e-06	-2.57439	down	PREDICTED: methyltransferase-like protein 13 isoform X2 [Malus domestica]
MD16G1183600.gene	3.84155	3.21765	3.47666	0.621556	0.355304	0.412553	3.13e-08	-2.57419	down	PREDICTED: uncharacterized protein LOC103425671 [Malus domestica]
MD08G1007200.gene	98.2217	144.079	157.318	28.4329	12.8881	12.2069	5.81e-12	-2.57255	down	PREDICTED: plastocyanin [Malus domestica]
MD17G1260600.gene	5.38563	6.6337	5.56141	0.956831	0.596372	0.673363	1.64e-07	-2.5725	down	PREDICTED: glutathione S-transferase DHAR3, chloroplastic-like [Malus domestica]
MD11G1069200.gene	1.24026	1.33128	1.28653	0.196904	0.18624	0.116164	2.68e-05	-2.57158	down	PREDICTED: potassium transporter 1-like [Pyrus x bretschneideri]
MD09G1099000.gene	6.34264	6.36325	8.61046	0.76349	1.29017	0.706339	2.35e-07	-2.56967	down	PREDICTED: universal stress protein PHOS32-like [Malus domestica]
MD14G1226000.gene	7.09822	9.22445	15.0599	1.81004	1.04784	1.31471	8.27e-05	-2.5671	down	PREDICTED: uncharacterized protein LOC103431218 [Malus domestica]
MD10G1252200.gene	1.94982	2.7726	3.011	0.328444	0.13081	0.460766	3.78e-08	-2.56703	down	PREDICTED: small RNA 2&apos;-O-methyltransferase-like [Malus domestica]
MD05G1250600.gene	1.52217	1.72365	1.65983	0.17985	0.276024	0.176894	3.39e-05	-2.56352	down	PREDICTED: AAA-ATPase At5g17760-like [Malus domestica]
MD10G1031400.gene	0.496382	0.479387	0.833734	0.068327	0.013681	0.129028	0.000251452	-2.56035	down	PREDICTED: uncharacterized protein LOC103444710 [Malus domestica]
MD06G1178700.gene	1.58274	1.77374	3.01399	0.340373	0.200062	0.316689	8.63e-05	-2.56023	down	PREDICTED: uncharacterized protein LOC103437750 [Malus domestica]
MD04G1049200.gene	2.14597	2.12808	3.08539	0.416536	0.223507	0.318093	1.37e-06	-2.55737	down	PREDICTED: uncharacterized protein LOC103432773 [Malus domestica]
MD09G1039100.gene	5.02605	6.70548	2.83061	0.956564	0.507264	0.513037	0.000368788	-2.55658	down	PREDICTED: peroxidase 63-like [Malus domestica]
MD00G1220600.gene	16.7929	28.5044	35.0438	4.4331	2.35232	4.08207	5.11e-06	-2.55558	down	PREDICTED: uncharacterized protein LOC103436888 [Malus domestica]
MD17G1015200.gene	0.664147	0.38139	0.615963	0.11519	0.038601	0.061988	0.000204382	-2.55388	down	PREDICTED: sister chromatid cohesion 1 protein 2 isoform X1 [Malus domestica]
MD12G1052800.gene	10.3543	11.5148	11.687	2.00656	1.33606	1.1931	7.2e-13	-2.55311	down	PREDICTED: lipid phosphate phosphatase delta-like [Malus domestica]
MD02G1204400.gene	9.79905	10.38	12.533	2.29475	1.30711	0.725492	1.01e-08	-2.55299	down	PREDICTED: glutathione S-transferase zeta class-like [Malus domestica]
MD00G1020300.gene	2.65787	2.61378	3.63432	1.04791	0.186521	0.275627	2.21e-12	-2.55285	down	PREDICTED: protein SUPPRESSOR OF npr1-1, CONSTITUTIVE 1-like, partial [Pyrus x bretschneideri]
MD01G1053100.gene	8.1411	8.50033	7.13456	1.18368	0.869823	1.14258	1.9e-09	-2.55277	down	PREDICTED: (+)-neomenthol dehydrogenase-like [Malus domestica]
MD00G1053600.gene	6.88833	5.76278	2.98129	0.969303	0.747307	0.373103	0.00035639	-2.55044	down	PREDICTED: uncharacterized protein LOC108867596 [Pyrus x bretschneideri]
MD03G1223900.gene	17.0595	19.5279	36.5487	2.96378	2.06315	4.46562	0.0004291	-2.55011	down	PREDICTED: lanC-like protein GCL2 [Malus domestica]
MD04G1231000.gene	19.6374	18.344	15.3885	2.88049	2.36534	2.35976	1.96e-19	-2.54907	down	PREDICTED: uncharacterized protein LOC103434215 [Malus domestica]
MD13G1263800.gene	22.1709	26.7569	39.0612	5.75692	3.60763	2.55096	7.63e-08	-2.5485	down	PREDICTED: zinc finger protein CONSTANS-LIKE 5-like [Malus domestica]
MD10G1151800.gene	8.24511	8.51661	10.4759	1.48221	1.0761	0.979196	9.69e-14	-2.54601	down	PREDICTED: fimbrin-2-like [Malus domestica]
MD12G1171900.gene	9.80764	10.0192	9.13453	1.64684	1.65267	0.587678	6.28e-12	-2.54439	down	PREDICTED: chlorophyll synthase, chloroplastic-like [Malus domestica]
MD08G1071500.gene	1.19275	1.17646	1.13681	0.278833	0	0.17534	0.000269025	-2.54192	down	PREDICTED: uncharacterized protein LOC103440909 [Malus domestica]
MD16G1040100.gene	3.35059	3.12359	3.72846	0.775898	0.143762	0.443029	0.000103567	-2.54163	down	PREDICTED: zinc finger protein 6 [Malus domestica]
MD11G1292100.gene	1.74971	2.04481	2.32052	0.414773	0.188265	0.120639	0.000125754	-2.53956	down	PREDICTED: auxin-binding protein T85-like isoform X2 [Malus domestica]
MD11G1268400.gene	27.5862	31.534	52.2024	5.8022	2.92099	5.35233	1.04e-05	-2.53768	down	PREDICTED: probable leucine-rich repeat receptor-like serine/threonine-protein kinase At3g14840 [Pyrus x bretschneideri]
MD09G1083700.gene	1.87827	1.69173	1.86835	0.271771	0.300458	0.115619	0.000146813	-2.53607	down	PREDICTED: probable DNA primase large subunit [Malus domestica]
MD06G1173400.gene	7.16922	7.93098	9.83699	1.53138	0.916863	0.958921	6.83e-18	-2.53351	down	PREDICTED: serine/threonine-protein kinase ATM-like isoform X2 [Malus domestica]
MD15G1201300.gene	71.4208	78.5917	78.7427	13.5063	10.0975	7.72592	4.85e-22	-2.53333	down	PREDICTED: zinc finger CCCH domain-containing protein 20-like [Pyrus x bretschneideri]
MD12G1165400.gene	64.7847	74.5373	83.4322	8.71282	9.12063	11.9519	9.67e-22	-2.53154	down	chlorophyll a-b binding protein CP29.1, chloroplastic-like [Pyrus x bretschneideri]
MD15G1077100.gene	0.94286	1.07542	1.14838	0.270868	0.110953	0.026585	0.000138054	-2.52843	down	PREDICTED: cyclin-D3-1-like [Malus domestica]
MD01G1044700.gene	9.13075	12.8711	15.7656	2.48622	1.25817	1.25274	6.52e-10	-2.52817	down	PREDICTED: uncharacterized protein At4g37920, chloroplastic-like [Malus domestica]
MD08G1040100.gene	24.9454	29.8594	39.5625	5.86337	1.67426	5.60692	6.23e-11	-2.52769	down	PREDICTED: dof zinc finger protein DOF3.4-like [Malus domestica]
MD15G1285300.gene	1.5049	2.15701	2.11136	0.426527	0.156479	0.211303	9.14e-06	-2.52722	down	PREDICTED: subtilisin-like protease SBT1.9 [Pyrus x bretschneideri]
MD05G1354200.gene	1.07962	1.34786	1.13434	0.128117	0.237871	0.073937	0.000193642	-2.52582	down	PREDICTED: probable tyrosine-protein phosphatase At1g05000 [Malus domestica]
MD02G1107600.gene	6.69325	7.43435	6.25954	1.74843	0.385171	0.630109	1.62e-07	-2.52538	down	PREDICTED: uncharacterized protein LOC103454344 [Malus domestica]
MD12G1037400.gene	1.01768	1.4877	1.69079	0.207744	0.180918	0.148324	0.00020471	-2.52489	down	PREDICTED: uncharacterized protein LOC103449521 [Malus domestica]
MD09G1060100.gene	2.02635	2.10386	2.90364	0.405879	0.220979	0.283528	6.43e-06	-2.52481	down	PREDICTED: G-type lectin S-receptor-like serine/threonine-protein kinase At1g61550 isoform X2 [Malus domestica]
MD05G1242400.gene	6.0298	7.29986	6.33006	0.830259	1.0523	0.828068	8.32e-09	-2.52421	down	PREDICTED: DNA replication licensing factor MCM6-like [Malus domestica]
MD16G1112600.gene	8.24917	9.25037	5.10319	1.33658	1.24712	0.52352	7.07e-07	-2.52192	down	PREDICTED: uncharacterized protein At3g61260 [Pyrus x bretschneideri]
MD05G1226500.gene	2.53999	2.87405	3.22846	0.473863	0.37206	0.318862	1.88e-05	-2.52089	down	PREDICTED: G-type lectin S-receptor-like serine/threonine-protein kinase At1g61550 isoform X2 [Malus domestica]
MD09G1156900.gene	1.54157	1.64278	2.7789	0.45087	0.072143	0.308163	2.38e-05	-2.5193	down	PREDICTED: probable LRR receptor-like serine/threonine-protein kinase At1g07650 [Malus domestica]
MD10G1140700.gene	59.4272	61.9589	41.9763	8.33912	7.54743	6.7191	2.53e-13	-2.51921	down	PREDICTED: LOW QUALITY PROTEIN: protein EXORDIUM-like 5 [Malus domestica]
MD03G1077700.gene	7.55963	9.12581	5.57749	1.05594	0.68138	1.33943	1.85e-09	-2.5184	down	PREDICTED: calmodulin-binding receptor-like cytoplasmic kinase 2 [Malus domestica]
MD11G1239900.gene	36.3762	34.8905	28.5556	4.41868	6.42394	2.78778	9.64e-21	-2.51755	down	PREDICTED: NAC transcription factor 56-like [Malus domestica]
MD05G1355900.gene	2.75777	3.2963	3.56136	0.695807	0.225154	0.407777	4.06e-07	-2.51703	down	PREDICTED: uncharacterized membrane protein At1g16860-like isoform X1 [Malus domestica]
MD01G1108000.gene	54.3782	53.2218	32.9326	7.37519	8.38524	3.61737	5.01e-08	-2.51441	down	PREDICTED: GATA transcription factor 8-like [Malus domestica]
Malus_domestica_newGene_6977	1.45294	2.26871	2.38276	0.274473	0.053891	0.46952	0.000221471	-2.51232	down	PREDICTED: uncharacterized protein LOC103933901 isoform X1 [Pyrus x bretschneideri]
MD15G1157800.gene	0.359704	0.361079	0.769972	0.105949	0.063953	0.015401	0.00329863	-2.51221	down	PREDICTED: leucine-rich repeat receptor-like protein kinase TDR [Malus domestica]
Malus_domestica_newGene_5096	1.19159	0.636845	0.758309	0.217318	0.06881	0.074735	0.000136025	-2.50829	down	PREDICTED: uncharacterized protein LOC108171561 [Malus domestica]
MD02G1317800.gene	319.195	347.562	498.221	103.535	33.8824	27.1062	5.58e-09	-2.50784	down	lipoxygenase [Malus domestica]
MD17G1001000.gene	3.78129	5.30324	4.85886	0.822042	0.502944	0.575404	1.24e-05	-2.50682	down	PREDICTED: uncharacterized protein LOC103936777 [Pyrus x bretschneideri]
MD05G1067100.gene	18.1819	16.8308	10.1638	2.6713	2.54841	1.04686	1.14e-06	-2.50669	down	PREDICTED: probable receptor-like serine/threonine-protein kinase At4g34500 isoform X2 [Malus domestica]
MD13G1001800.gene	4.34856	4.57619	2.39797	0.719016	0.398658	0.462684	8.44e-06	-2.50424	down	PREDICTED: DNA-damage-repair/toleration protein DRT100 [Malus domestica]
MD07G1278300.gene	5.76471	5.28157	4.84599	1.29239	0.429934	0.53786	3.31e-12	-2.50326	down	PREDICTED: probable receptor-like protein kinase At5g24010 [Malus domestica]
MD17G1078300.gene	1.74334	2.23002	2.35796	0.338439	0.287085	0.21714	4.87e-05	-2.50315	down	PREDICTED: uncharacterized protein LOC108172500 [Malus domestica]
MD00G1020200.gene	1.33254	1.28404	2.13768	0.832166	0.140939	0.207363	5.08e-06	-2.50223	down	PREDICTED: LOW QUALITY PROTEIN: protein TOPLESS-like [Malus domestica]
MD13G1185200.gene	79.3903	84.8391	53.4061	10.8453	10.1066	9.58309	2.67e-10	-2.49921	down	PREDICTED: nuclear transcription factor Y subunit C-3-like [Malus domestica]
MD01G1220200.gene	3.52004	3.53407	6.00052	0.528324	0.597018	0.681478	0.000103035	-2.49457	down	PREDICTED: uncharacterized protein LOC103443732 [Malus domestica]
MD13G1083700.gene	0.597271	0.491273	0.56848	0.099978	0.075976	0.03647	0.000235018	-2.49227	down	PREDICTED: probable inactive receptor kinase At1g27190 [Malus domestica]
MD05G1155500.gene	2.77868	2.74147	2.10955	0.405652	0.278009	0.36451	0.00014507	-2.49102	down	PREDICTED: protein FAR1-RELATED SEQUENCE 7-like [Malus domestica]
MD01G1181700.gene	0.261949	0.317154	0.55326	0.09678	0.027298	0.024764	0.000820644	-2.48969	down	PREDICTED: leucine-rich repeat receptor-like protein kinase TDR [Malus domestica]
MD07G1299100.gene	16.1863	17.8954	19.3464	2.98233	1.90851	2.66843	8.11e-19	-2.48886	down	PREDICTED: two-component response regulator-like APRR5 [Malus domestica]
MD15G1021800.gene	1.2633	1.36984	1.18674	0.14	0.095065	0.289581	3.14e-05	-2.48784	down	PREDICTED: BEL1-like homeodomain protein 3 [Malus domestica]
MD14G1032400.gene	12.2375	12.1872	11.8254	2.2828	1.79996	1.00557	7.62e-18	-2.48739	down	PREDICTED: uncharacterized protein At5g41620-like [Malus domestica]
MD02G1095600.gene	14.2021	19.6752	22.775	4.28388	1.82446	1.96051	1.47e-11	-2.48729	down	PREDICTED: photosystem I chlorophyll a/b-binding protein 6, chloroplastic [Malus domestica]
MD01G1141200.gene	3.36992	4.59635	5.8067	1.01512	0.328602	0.599109	3.2e-06	-2.48684	down	serine/threonine-protein phosphatase PP1 isoform X1 [Ananas comosus]
MD13G1095500.gene	3.23925	2.83248	2.69313	0.324254	0.281265	0.631976	4.08e-08	-2.48599	down	PREDICTED: protein NSP-INTERACTING KINASE 3-like isoform X1 [Malus domestica]
MD03G1049600.gene	1.69873	1.28277	1.10528	0.315672	0.109016	0.140868	3.82e-05	-2.4853	down	probable inactive receptor kinase At5g58300 [Momordica charantia]
MD08G1204300.gene	4.17668	5.51358	4.32163	1.26647	1.09912	0.399454	8.83e-05	-2.48528	down	PREDICTED: uncharacterized protein LOC103410924 [Malus domestica]
MD03G1090600.gene	1.27062	0.985984	0.97654	0.233522	0.122628	0.088246	3.38e-05	-2.484	down	PREDICTED: probable LRR receptor-like serine/threonine-protein kinase At3g47570 [Malus domestica]
MD13G1013000.gene	2.98267	2.89026	2.4849	0.607896	0.216842	0.358218	3.46e-07	-2.48342	down	PREDICTED: protein indeterminate-domain 5, chloroplastic-like isoform X1 [Pyrus x bretschneideri]
MD06G1078600.gene	1.87008	2.24816	0.967294	0.391297	0.151216	0.172463	0.000327738	-2.48221	down	PREDICTED: myosin heavy chain, cardiac muscle isoform-like [Malus domestica]
MD09G1122400.gene	1.30548	0.811487	0.807219	0.432208	0	0	0.0019016	-2.48175	down	PREDICTED: pentatricopeptide repeat-containing protein At5g48910-like [Malus domestica]
MD08G1045900.gene	1.33759	1.55864	1.80251	0.281421	0.14399	0.236629	8.55e-05	-2.48044	down	PREDICTED: disease resistance protein RGA2-like isoform X1 [Malus domestica]
MD15G1394500.gene	2.76649	5.78028	7.7962	1.1781	0.318195	0.740116	0.00292302	-2.48031	down	PREDICTED: 50S ribosomal protein 6, chloroplastic-like [Malus domestica]
MD08G1210700.gene	2.51864	2.55232	4.10092	0.281618	0.337442	0.643268	5.04e-07	-2.48016	down	PREDICTED: xylulose kinase-like [Pyrus x bretschneideri]
MD08G1162200.gene	2.05421	2.62172	3.14567	0.503284	0.410004	0.176597	3.75e-06	-2.47954	down	PREDICTED: chlorophyllide a oxygenase, chloroplastic [Malus domestica]
MD08G1237800.gene	0.621955	0.710795	0.63465	0.07561	0.189782	0.003164	0.000184822	-2.47929	down	PREDICTED: serine carboxypeptidase-like 45 [Pyrus x bretschneideri]
MD01G1167300.gene	7.32379	7.40746	6.53588	1.11095	1.30718	0.530703	1.87e-07	-2.47287	down	PREDICTED: probable chalcone--flavonone isomerase 3 isoform X2 [Malus domestica]
MD10G1342400.gene	7.05419	7.67542	6.55455	1.82941	0.461508	0.768329	1.32e-07	-2.4728	down	PREDICTED: uncharacterized protein LOC103963698 [Pyrus x bretschneideri]
MD16G1021000.gene	2.54031	2.33316	1.91805	0.517472	0.266778	0.183191	8.39e-06	-2.47142	down	PREDICTED: glucan endo-1,3-beta-glucosidase 3 [Pyrus x bretschneideri]
MD08G1186500.gene	38.2072	48.6822	45.5372	6.34451	6.08801	6.35582	3.99e-20	-2.47123	down	PREDICTED: F-box protein FBW2 [Malus domestica]
MD00G1137300.gene	8.55538	9.11124	7.85614	1.46173	0.897554	1.29311	1.23e-10	-2.47044	down	PREDICTED: uncharacterized protein LOC103421226 [Malus domestica]
MD02G1013300.gene	27.3535	25.7072	31.8747	5.08207	3.33278	3.77115	6.53e-20	-2.46995	down	PREDICTED: uncharacterized protein LOC103406705 [Malus domestica]
MD16G1090100.gene	6.8097	7.33342	8.95361	1.38237	0.784519	1.13558	1.74e-14	-2.46891	down	PREDICTED: putative potassium transporter 12 isoform X2 [Pyrus x bretschneideri]
MD12G1210100.gene	1.0277	1.18346	1.14277	0.227894	0.051573	0.194331	0.000384957	-2.46844	down	PREDICTED: CST complex subunit TEN1-like [Malus domestica]
MD14G1182200.gene	19.3668	17.3306	14.9425	2.87813	2.81514	1.64948	1.86e-14	-2.46775	down	PREDICTED: CASP-like protein 4A3 [Pyrus x bretschneideri]
MD17G1003500.gene	28.3365	37.5503	51.6044	6.31223	2.75377	8.38223	9.43e-07	-2.46698	down	PREDICTED: glyceraldehyde-3-phosphate dehydrogenase A, chloroplastic [Malus domestica]
MD02G1296000.gene	13.6021	12.4806	12.8649	2.54428	1.4805	1.59741	3.59e-16	-2.46686	down	PREDICTED: cytochrome P450 86B1-like [Malus domestica]
MD09G1285400.gene	14.5946	23.2297	19.3693	3.21889	1.7488	3.28118	5.7e-12	-2.46465	down	PREDICTED: probable WRKY transcription factor 23 [Malus domestica]
MD14G1201100.gene	103.906	122.769	145.876	24.8449	11.3576	17.8742	1.21e-20	-2.46212	down	PREDICTED: geranylgeranyl diphosphate reductase, chloroplastic-like [Malus domestica]
MD13G1269300.gene	3.26034	4.2007	1.6402	0.458502	0.293334	0.523256	0.00106678	-2.4614	down	PREDICTED: CASP-like protein 2C1 [Pyrus x bretschneideri]
MD14G1244800.gene	4.17459	4.10365	3.90055	0.308967	0.457603	0.971128	5.39e-07	-2.46059	down	PREDICTED: retinol dehydrogenase 12-like [Malus domestica]
MD14G1015900.gene	1.00981	1.68083	1.4524	0.207049	0.168973	0.203083	0.000120675	-2.4589	down	PREDICTED: heat stress transcription factor A-3-like [Malus domestica]
MD13G1079300.gene	5.08916	6.71313	8.81088	1.72291	0.813008	0.452631	5.88e-08	-2.45335	down	PREDICTED: protein NRT1/ PTR FAMILY 4.6 [Pyrus x bretschneideri]
MD17G1023000.gene	2.11273	2.24118	2.36412	0.448512	0.334287	0.176076	6.82e-06	-2.45023	down	PREDICTED: uncharacterized CRM domain-containing protein At3g25440, chloroplastic [Malus domestica]
MD10G1022700.gene	1.11422	1.04722	1.39121	0.265897	0.068658	0.074772	0.000180318	-2.44579	down	homeobox-leucine zipper protein ATHB-15 [Prunus avium]
MD05G1087300.gene	125.817	132.636	120.397	20.6399	21.7782	12.4109	8.64e-21	-2.44512	down	PREDICTED: cyclin-D3-1 [Malus domestica]
MD10G1254200.gene	31.2396	27.2111	25.3634	6.12955	3.26464	2.94863	1.08e-20	-2.43651	down	PREDICTED: 187-kDa microtubule-associated protein AIR9-like [Malus domestica]
MD11G1084900.gene	1.71718	2.48173	2.09921	0.513395	0.040254	0.34957	0.000152477	-2.4365	down	PREDICTED: uncharacterized protein LOC103447462 [Malus domestica]
MD11G1271400.gene	2.19155	1.94487	3.95559	0.365103	0.231692	0.471061	0.0025848	-2.43578	down	PREDICTED: protein SRG1-like isoform X2 [Pyrus x bretschneideri]
MD05G1235400.gene	1.9474	2.19647	2.29169	0.167287	0.220294	0.520737	0.00010414	-2.43366	down	PREDICTED: metal tolerance protein 10-like isoform X2 [Malus domestica]
MD16G1202200.gene	6.17374	7.50332	8.20762	1.04381	0.360712	1.82723	7.07e-10	-2.43315	down	PREDICTED: 2-methyl-6-phytyl-1,4-hydroquinone methyltransferase, chloroplastic-like [Malus domestica]
MD05G1231700.gene	7.52712	7.9913	13.7522	1.29902	0.970619	1.04525	3.38e-08	-2.43279	down	PREDICTED: G-type lectin S-receptor-like serine/threonine-protein kinase At4g27290 isoform X1 [Malus domestica]
MD11G1172600.gene	3.54399	6.11523	10.0349	0.692285	0.630807	1.53333	0.00559751	-2.43188	down	PREDICTED: uncharacterized protein LOC103439188 [Malus domestica]
MD01G1045700.gene	4.71615	5.49373	4.48532	0.996903	0.139722	1.03236	7.9e-05	-2.43114	down	PREDICTED: uncharacterized protein At5g65660-like [Malus domestica]
MD15G1083400.gene	8.20359	11.4919	18.5549	2.54567	1.52313	1.51657	0.000383619	-2.43024	down	PREDICTED: photosystem I chlorophyll a/b-binding protein 5, chloroplastic [Malus domestica]
MD03G1022800.gene	3.19665	3.77678	2.07243	0.422515	0.802581	0.067921	1.4e-05	-2.4291	down	PREDICTED: G2/mitotic-specific cyclin S13-7-like [Pyrus x bretschneideri]
MD12G1234000.gene	1.67046	2.58432	2.19741	0.537477	0.120333	0.278943	5.1e-06	-2.42871	down	PREDICTED: kinesin-like protein KIFC3 [Malus domestica]
MD16G1113100.gene	0.993614	1.44619	1.14977	0.305399	0.063711	0.154406	0.000124212	-2.42858	down	PREDICTED: uncharacterized protein LOC103949910 [Pyrus x bretschneideri]
MD05G1231100.gene	0.577582	1.34839	2.16305	0.124945	0.196908	0.11943	0.00499402	-2.4285	down	PREDICTED: G-type lectin S-receptor-like serine/threonine-protein kinase At4g27290 [Pyrus x bretschneideri]
MD03G1231800.gene	25.9989	31.4661	31.1093	7.96862	2.13103	3.1673	6.1e-13	-2.42831	down	ethylene-responsive transcription factor 4-like [Malus domestica]
MD14G1072000.gene	4.46895	4.48368	6.17297	1.34118	0.445233	0.595996	2.44e-12	-2.42694	down	PREDICTED: magnesium-chelatase subunit ChlH, chloroplastic-like [Pyrus x bretschneideri]
MD00G1093200.gene	101.484	117.806	68.4272	10.6319	21.5739	9.45147	1.96e-07	-2.42577	down	PREDICTED: uncharacterized protein LOC103434932 [Malus domestica]
MD15G1404900.gene	7.00717	8.21726	12.4302	1.73425	0.531612	1.82696	2.05e-06	-2.42349	down	PREDICTED: receptor-like protein kinase HAIKU2 [Malus domestica]
MD03G1034300.gene	5.69073	5.30707	8.789	0.992845	0.47451	1.03938	4.03e-07	-2.42271	down	PREDICTED: topless-related protein 4-like isoform X1 [Malus domestica]
MD10G1108300.gene	2.94883	3.54036	3.10333	0.199064	0.065413	1.11365	0.000222025	-2.421	down	PREDICTED: uncharacterized protein LOC103415213 [Malus domestica]
MD07G1291800.gene	4.43803	4.32572	4.02217	0.8603	0.595491	0.470019	3.35e-10	-2.41867	down	PREDICTED: uncharacterized protein LOC103436258 [Malus domestica]
MD12G1068200.gene	0.387069	0.486381	0.669774	0.138417	0.016646	0.06539	0.000422427	-2.41798	down	PREDICTED: G-type lectin S-receptor-like serine/threonine-protein kinase SD3-1 [Malus domestica]
MD15G1219500.gene	13.29	25.2217	11.1064	3.94107	1.63642	1.8558	0.0029153	-2.41746	down	PREDICTED: BURP domain protein RD22-like [Malus domestica]
MD05G1301000.gene	1.07554	1.59235	1.42742	0.362007	0.233429	0	0.000341377	-2.4172	down	PREDICTED: protein SCAR3 isoform X2 [Malus domestica]
MD05G1334100.gene	4.23393	6.00127	5.3158	0.975307	0.717708	0.59971	2.57e-06	-2.41204	down	PREDICTED: U-box domain-containing protein 8-like [Malus domestica]
MD13G1202800.gene	3.71206	3.78419	2.32534	0.493065	0.450821	0.479955	9.58e-07	-2.41188	down	PREDICTED: uncharacterized protein LOC103929788 [Pyrus x bretschneideri]
MD13G1003800.gene	2.13304	3.43828	2.14074	0.491315	0.275635	0.368217	1.29e-05	-2.41177	down	PREDICTED: uncharacterized protein LOC103414182 [Malus domestica]
MD02G1046900.gene	2.14077	2.40913	3.25265	0.290209	0.477062	0.379714	9.57e-05	-2.40939	down	heat stress transcription factor C-1 [Malus domestica]
MD01G1209500.gene	10.5455	11.4368	10.2197	1.79201	1.75337	1.7073	5.94e-13	-2.40691	down	PREDICTED: uncharacterized protein At3g49140-like [Pyrus x bretschneideri]
MD03G1260000.gene	0.86713	1.05438	1.18857	0.126793	0.136814	0.173586	0.000305544	-2.40651	down	PREDICTED: putative nuclease HARBI1 [Malus domestica]
MD01G1105900.gene	1.51206	1.52615	1.34468	0.366215	0.120161	0.171683	9.22e-06	-2.4063	down	PREDICTED: LOW QUALITY PROTEIN: uncharacterized protein LOC103430084 [Malus domestica]
MD04G1208400.gene	20.2132	18.4994	13.2937	2.62325	3.34807	1.72463	1.49e-10	-2.40548	down	PREDICTED: serine/threonine-protein kinase CDL1-like [Pyrus x bretschneideri]
MD05G1172500.gene	2.58023	2.66064	2.55774	0.341565	0.330505	0.477424	6.85e-05	-2.4048	down	PREDICTED: B-cell receptor-associated protein 31-like [Malus domestica]
MD05G1047100.gene	5.10542	4.88894	5.59249	1.19259	0.557477	0.589235	2.11e-10	-2.4047	down	PREDICTED: root phototropism protein 3 [Malus domestica]
MD05G1106800.gene	1329.07	1391.21	795.366	148.465	234.199	139.372	7.25e-07	-2.40286	down	tubulin alpha chain [Quercus suber]
MD02G1099000.gene	10.3073	10.9662	10.7166	2.07699	1.59308	1.20171	1.62e-18	-2.40268	down	PREDICTED: TMV resistance protein N-like [Malus domestica]
MD07G1012100.gene	29.7317	36.1082	36.5507	9.35279	3.26881	2.92139	3.08e-19	-2.40255	down	PREDICTED: geraniol 8-hydroxylase-like [Pyrus x bretschneideri]
MD02G1134100.gene	17.5273	20.6809	10.1346	2.23041	2.24159	2.80437	2.91e-05	-2.39724	down	PREDICTED: GDP-mannose 4,6 dehydratase 1 [Malus domestica]
MD15G1230800.gene	2.33141	3.46653	2.323	0.433014	0.298861	0.482859	5.84e-05	-2.39612	down	PREDICTED: LOW QUALITY PROTEIN: WUSCHEL-related homeobox 13-like [Malus domestica]
MD04G1177100.gene	1.32619	1.24168	0.811374	0.202411	0.133437	0.147809	0.000253079	-2.39346	down	PREDICTED: BTB/POZ domain-containing protein At3g08570-like [Malus domestica]
MD16G1270700.gene	0.214389	0.27713	0.481703	0.069724	0.056255	0.011941	0.00129484	-2.39343	down	PREDICTED: uncharacterized protein LOC103932355 [Pyrus x bretschneideri]
MD15G1405000.gene	5.39984	6.40337	7.42	1.68116	0.584905	0.661002	1.07e-10	-2.39275	down	PREDICTED: receptor-like protein kinase HAIKU2 [Malus domestica]
MD07G1216500.gene	17.1972	17.0709	16.1523	2.1417	3.0362	2.36178	1.55e-12	-2.39168	down	PREDICTED: pyruvate dehydrogenase E1 component subunit beta-1, mitochondrial-like [Malus domestica]
MD14G1106500.gene	52.6816	59.3925	55.2394	11.6038	7.91127	5.81454	1.25e-19	-2.39138	down	aquaporin PIP1-3 [Malus domestica]
MD17G1015100.gene	1.89798	2.64887	2.54347	0.410084	0.252246	0.386975	1.58e-05	-2.38916	down	PREDICTED: transcription termination factor MTERF5, chloroplastic-like [Pyrus x bretschneideri]
MD15G1316800.gene	10.1242	11.206	14.8382	2.1001	2.22712	1.06026	9.03e-10	-2.38851	down	PREDICTED: E3 ubiquitin-protein ligase ATL31-like [Malus domestica]
MD09G1076000.gene	1.93455	2.92791	1.96936	0.472495	0.145388	0.414517	6.44e-06	-2.38772	down	PREDICTED: uncharacterized protein At1g04910-like [Malus domestica]
MD01G1109600.gene	8.46913	8.95005	3.48383	1.1243	1.40572	0.444451	0.00236936	-2.38605	down	PREDICTED: glutamic acid-rich protein-like [Pyrus x bretschneideri]
MD15G1307200.gene	6.94451	9.95926	8.17665	1.34693	0.821772	1.65936	6.45e-12	-2.38325	down	PREDICTED: serine hydroxymethyltransferase, mitochondrial [Pyrus x bretschneideri]
Malus_domestica_newGene_56	0.584682	0.708916	0.736045	0.154449	0.041171	0.108103	0.000485888	-2.38081	down	PREDICTED: protein CHROMOSOME TRANSMISSION FIDELITY 7-like [Malus domestica]
MD03G1086000.gene	17.0111	22.5123	26.4171	4.45814	1.9622	3.16938	3.22e-12	-2.37986	down	PREDICTED: protein plastid transcriptionally active 16, chloroplastic-like [Malus domestica]
MD14G1004200.gene	0.472974	0.43083	0.920931	0.093463	0.023306	0.154499	0.00360025	-2.37766	down	PREDICTED: beta-glucosidase BoGH3B-like [Malus domestica]
MD11G1080300.gene	2.72139	3.79366	3.83165	0.503073	0.42646	0.544676	2.05e-07	-2.3765	down	PREDICTED: phosphomethylpyrimidine synthase, chloroplastic [Malus domestica]
MD06G1109200.gene	1.89692	1.54137	1.04622	0.387213	0.039572	0.250702	0.000393193	-2.37575	down	PREDICTED: calcineurin B-like protein 7 [Malus domestica]
MD12G1078100.gene	0.682389	0.262176	1.04332	0.340035	0.041827	0.017598	0.00746623	-2.37488	down	PREDICTED: calcium-dependent protein kinase 8-like [Malus domestica]
MD13G1110400.gene	16.2741	15.317	14.9852	2.81014	1.65008	2.71064	1.68e-17	-2.37455	down	PREDICTED: serine/threonine protein phosphatase 2A 57 kDa regulatory subunit B&apos; theta isoform-like [Malus domestica]
MD02G1241700.gene	2.22161	3.16234	3.1191	0.633577	0.234107	0.440365	6.65e-06	-2.37365	down	PREDICTED: uncharacterized protein LOC103408182 [Malus domestica]
MD10G1129700.gene	0.764603	0.623921	0.613496	0.194928	0.046965	0.062521	0.000113935	-2.3735	down	PREDICTED: LOW QUALITY PROTEIN: serine/threonine-protein kinase ATR-like [Malus domestica]
MD09G1096900.gene	8.35322	11.4292	14.2017	2.83611	1.18172	1.12798	6.54e-05	-2.37264	down	PREDICTED: uncharacterized protein LOC103942084 [Pyrus x bretschneideri]
MD08G1162000.gene	17.3846	20.1132	17.3427	2.8439	3.06998	2.42042	8.01e-15	-2.3713	down	PREDICTED: BTB/POZ domain-containing protein At1g21780 [Malus domestica]
MD07G1224000.gene	1.28745	2.59677	1.8411	0.399748	0.199906	0.261324	0.000337963	-2.37041	down	PREDICTED: uncharacterized protein LOC103958627 isoform X3 [Pyrus x bretschneideri]
MD15G1386900.gene	1.48197	1.46566	0.805502	0.149466	0.289184	0.105915	0.000162443	-2.36619	down	PREDICTED: VIN3-like protein 2 [Malus domestica]
MD01G1114400.gene	1.61317	1.59255	2.82342	0.364552	0.199397	0.321903	0.000531229	-2.36401	down	PREDICTED: LOW QUALITY PROTEIN: two-component response regulator-like APRR3 [Malus domestica]
MD12G1037000.gene	5.33628	6.65785	6.77074	1.59505	0.288621	1.04618	7.93e-07	-2.36258	down	PREDICTED: uncharacterized protein LOC103449515 [Malus domestica]
MD17G1061700.gene	4.10837	4.52687	2.64188	0.129615	1.12786	0.43782	0.00020287	-2.36182	down	PREDICTED: protein SPIRAL1-like 2 [Malus domestica]
MD05G1243000.gene	4.63794	4.49169	7.14128	1.24546	0.514821	0.748622	1.14e-07	-2.36176	down	PREDICTED: probable GMP synthase [glutamine-hydrolyzing] [Malus domestica]
MD03G1292400.gene	1.83455	2.91071	2.55353	0.800664	0.125088	0.203649	1.67e-05	-2.35742	down	PREDICTED: probable polygalacturonase isoform X2 [Malus domestica]
MD16G1025500.gene	21.0726	20.5337	22.8152	3.91363	4.28209	1.56576	5.29e-07	-2.35523	down	PREDICTED: rapid alkalinization factor-like isoform X2 [Malus domestica]
MD15G1384500.gene	5.88611	4.70586	10.3396	2.66824	1.38107	0.548072	1.98e-10	-2.35333	down	dormancy-associated MADS box 1 protein [Malus domestica]
MD12G1247400.gene	2.45278	2.60382	1.10983	0.405686	0.306002	0.227266	0.000928485	-2.35325	down	PREDICTED: pentatricopeptide repeat-containing protein At3g04760, chloroplastic-like [Pyrus x bretschneideri]
MD02G1309800.gene	11.6739	13.5761	12.8557	2.1254	1.83867	1.90997	8.45e-13	-2.34897	down	PREDICTED: nuclear transcription factor Y subunit A-4-like [Malus domestica]
MD09G1127000.gene	289.932	294.59	212.234	53.8428	48.3172	21.7246	2.8e-13	-2.34692	down	PREDICTED: fasciclin-like arabinogalactan protein 2 [Malus domestica]
MD09G1292900.gene	213.971	276.945	450.078	55.4516	31.5807	60.5013	0.000200257	-2.34392	down	PREDICTED: chlorophyll a-b binding protein of LHCII type 1-like [Malus domestica]
MD16G1053400.gene	0.780289	1.25955	1.48453	0.200932	0.126902	0.223834	0.000125394	-2.34262	down	PREDICTED: WPP domain-interacting tail-anchored protein 2-like isoform X1 [Malus domestica]
MD11G1317900.gene	4.08919	3.82306	5.67494	0.700408	0.701708	0.691295	3.46e-10	-2.34158	down	PREDICTED: endoglucanase 9-like [Malus domestica]
MD15G1024300.gene	1.85068	1.94427	1.54525	0.454278	0.093938	0.302194	5.81e-08	-2.34094	down	PREDICTED: LOW QUALITY PROTEIN: auxilin-like protein 1 [Malus domestica]
MD16G1166000.gene	10.8272	14.44	10.5378	2.06247	2.12399	1.36718	6.51e-09	-2.33786	down	PREDICTED: uncharacterized protein LOC103416776 [Malus domestica]
MD12G1219600.gene	0.660565	0.448921	0.396705	0.091662	0.077032	0.057394	0.000616507	-2.33705	down	PREDICTED: mitogen-activated protein kinase kinase kinase NPK1 isoform X2 [Malus domestica]
MD13G1073400.gene	5.49159	5.91384	8.33269	1.45415	0.715978	0.909942	2.18e-06	-2.33616	down	PREDICTED: probable ran guanine nucleotide release factor [Malus domestica]
MD13G1197900.gene	4.71598	4.57088	2.92502	0.996271	0.50771	0.434116	1.31e-07	-2.33405	down	PREDICTED: protein NETWORKED 1A-like [Malus domestica]
MD02G1315700.gene	0.596251	0.529344	0.657524	0.119886	0.029546	0.111951	0.000772759	-2.33107	down	PREDICTED: transcription factor bHLH130-like [Pyrus x bretschneideri]
MD15G1116100.gene	10.6003	9.63861	8.00276	1.71953	0.916773	1.85017	9e-12	-2.33099	down	PREDICTED: protein TIFY 8-like [Malus domestica]
MD07G1266800.gene	6.97111	9.33538	7.76944	0.664187	1.34245	1.68314	2.18e-05	-2.33069	down	PREDICTED: 3-hexulose-6-phosphate isomerase [Malus domestica]
MD13G1174400.gene	4.93175	5.25115	4.71038	0.92472	0.99933	0.381404	2.91e-07	-2.32899	down	PREDICTED: vesicle-associated protein 2-2-like [Malus domestica]
MD01G1100600.gene	1.28196	1.0122	0.752992	0.204827	0.203979	0.048748	0.000358924	-2.32668	down	PREDICTED: probable pectate lyase 12 [Malus domestica]
MD03G1071900.gene	11.3294	11.0865	9.13627	2.26539	1.46321	1.65846	7.62e-16	-2.32557	down	PREDICTED: villin-1 [Malus domestica]
MD06G1095800.gene	1.14207	1.13558	0.622061	0.283625	0.099207	0.063388	0.000178145	-2.32396	down	PREDICTED: potassium transporter 3 isoform X2 [Pyrus x bretschneideri]
MD16G1287400.gene	2.36247	1.88694	1.88239	0.392874	0.20868	0.378432	1.03e-05	-2.32259	down	PREDICTED: pentatricopeptide repeat-containing protein At4g19440, chloroplastic [Pyrus x bretschneideri]
MD17G1255200.gene	4.5452	4.85346	2.73724	0.777637	0.391172	0.697663	2.6e-06	-2.32227	down	PREDICTED: potassium channel SKOR-like isoform X2 [Malus domestica]
MD11G1209800.gene	2.78655	4.62117	4.01082	0.782657	0.49363	0.294791	1.76e-05	-2.32178	down	PREDICTED: MATH domain and coiled-coil domain-containing protein At3g58250-like isoform X2 [Malus domestica]
MD07G1166100.gene	2.05345	2.12977	1.39466	0.236036	0.287946	0.323416	0.000331805	-2.32117	down	PREDICTED: ras-related protein RABC2a-like [Malus domestica]
MD11G1205200.gene	6.96488	6.69954	6.43939	1.04662	0.962872	1.10553	2.31e-07	-2.32036	down	PREDICTED: probable serine/threonine-protein kinase WNK11 [Malus domestica]
MD05G1163800.gene	7.0621	8.85486	8.40186	1.60404	1.19866	1.02631	4.06e-07	-2.31821	down	PREDICTED: ras-related protein RABA5b-like [Malus domestica]
MD10G1135300.gene	3.62551	3.46211	7.25258	1.06818	0.426332	0.718998	0.00205723	-2.31698	down	PREDICTED: TMV resistance protein N-like [Pyrus x bretschneideri]
MD17G1060500.gene	1.47867	1.4105	2.03913	0.156234	0.418559	0.181503	0.000224316	-2.31669	down	PREDICTED: phenolic glucoside malonyltransferase 1-like [Malus domestica]
MD09G1103800.gene	37.1874	42.8737	40.1974	8.90828	6.83352	3.46068	7.01e-19	-2.31611	down	PREDICTED: LOW QUALITY PROTEIN: beta-amylase-like [Malus domestica]
MD13G1147200.gene	2.57784	2.57061	1.88191	0.444868	0.28617	0.352208	6.65e-06	-2.31466	down	PREDICTED: hydroxyproline O-galactosyltransferase GALT3-like [Malus domestica]
MD15G1012200.gene	1.84523	1.86358	0.933784	0.386776	0.175126	0.167925	0.000205291	-2.30881	down	PREDICTED: uncharacterized protein LOC103413826 [Malus domestica]
MD14G1196500.gene	9.21275	9.63364	5.58267	1.5789	1.54736	0.742363	9.18e-07	-2.30486	down	PREDICTED: protein IQ-DOMAIN 31-like isoform X2 [Malus domestica]
MD01G1181400.gene	0.763355	1.72087	1.73014	0.575591	0.061404	0.03688	0.00475167	-2.30233	down	PREDICTED: uncharacterized protein LOC103426472 [Malus domestica]
MD10G1183100.gene	5.28281	6.03392	2.65805	0.621236	1.12802	0.395613	0.000747176	-2.30112	down	PREDICTED: protein LIGHT-DEPENDENT SHORT HYPOCOTYLS 4-like [Malus domestica]
MD02G1264600.gene	2.54756	2.68506	3.53437	0.483367	0.948912	0.278184	2.7e-05	-2.29963	down	PREDICTED: NADP-dependent D-sorbitol-6-phosphate dehydrogenase-like [Malus domestica]
MD13G1136100.gene	5.50738	7.00227	5.41794	1.61582	0.953901	0.275603	2.55e-05	-2.29865	down	PREDICTED: 50S ribosomal protein L18, chloroplastic-like [Malus domestica]
MD16G1042700.gene	2.20696	4.85428	3.2962	0.855115	0.301739	0.481184	0.000516332	-2.29646	down	PREDICTED: ribulose bisphosphate carboxylase small chain, chloroplastic-like [Malus domestica]
MD16G1049300.gene	2.69624	2.36513	3.26466	0.454228	0.318051	0.530947	0.000317418	-2.29555	down	PREDICTED: protein CHUP1, chloroplastic-like [Malus domestica]
MD06G1170200.gene	5.05279	4.94589	5.56972	0.804285	1.08337	0.588484	4.51e-12	-2.29509	down	PREDICTED: probable LRR receptor-like serine/threonine-protein kinase At4g26540 [Malus domestica]
MD10G1323500.gene	3.50156	3.70554	3.99632	0.70614	0.448829	0.65321	8.26e-07	-2.29475	down	PREDICTED: L-ascorbate oxidase homolog [Malus domestica]
MD12G1198800.gene	197.311	212.894	182.11	43.9721	29.8306	22.2432	1.06e-15	-2.29465	down	PREDICTED: titin-like [Pyrus x bretschneideri]
MD02G1099800.gene	9.27731	11.2117	10.6505	2.54394	1.43328	1.05353	4.53e-08	-2.2945	down	PREDICTED: peroxiredoxin Q, chloroplastic-like [Malus domestica]
MD16G1058500.gene	223.47	241.024	132.912	35.6182	35.3283	25.5712	2.92e-06	-2.29355	down	MADS-box protein [Malus domestica]
MD09G1045800.gene	71.7155	76.4983	127.447	12.3442	16.3974	15.6079	1.15e-05	-2.29243	down	PREDICTED: thioredoxin H2-like [Pyrus x bretschneideri]
MD15G1301500.gene	4.43496	4.01354	3.55998	0.690891	0.565545	0.655418	6.54e-07	-2.29209	down	PREDICTED: squalene epoxidase 3-like [Malus domestica]
MD11G1264700.gene	7.0044	5.95349	4.04516	1.41708	0.784192	0.563726	3.57e-06	-2.29115	down	PREDICTED: ras-related protein RABA1b-like [Malus domestica]
MD14G1023000.gene	1.11737	2.24718	1.73464	0.29998	0.113916	0.269841	0.00068587	-2.28936	down	PREDICTED: glucosamine 6-phosphate N-acetyltransferase-like [Malus domestica]
MD17G1247000.gene	3.22888	3.10902	1.98856	0.645118	0.387572	0.268225	0.000125881	-2.28855	down	PREDICTED: uncharacterized protein LOC103936628 [Pyrus x bretschneideri]
MD05G1309900.gene	4.44823	4.90969	8.37547	1.11292	0.575615	1.20091	8.67e-05	-2.28741	down	LRR receptor-like protein kinase m1&apos; [Malus domestica]
MD05G1336400.gene	137.115	168.753	149.874	27.4781	25.5968	20.7648	1.07e-18	-2.28664	down	PREDICTED: thioredoxin-like protein CXXS1 [Malus domestica]
MD10G1035600.gene	1.49539	1.69872	2.97284	0.530256	0.159285	0.28401	0.00163876	-2.28657	down	PREDICTED: tryptophan aminotransferase-related protein 3-like isoform X2 [Pyrus x bretschneideri]
MD15G1240400.gene	3.5735	3.59514	3.15832	0.765203	0.336697	0.404065	4.63e-05	-2.28651	down	PREDICTED: uncharacterized protein LOC108172390 [Malus domestica]
MD11G1021300.gene	1.60307	2.12934	2.9681	0.704981	0.231335	0.157299	0.000560603	-2.28641	down	PREDICTED: G-type lectin S-receptor-like serine/threonine-protein kinase LECRK4 [Malus domestica]
MD15G1290700.gene	7.52174	10.7683	8.60216	1.62809	1.53061	1.1622	7.5e-06	-2.28631	down	PREDICTED: zinc finger protein 4-like [Pyrus x bretschneideri]
MD14G1244500.gene	2.96992	3.85995	5.12853	0.707715	0.385962	0.848349	7.46e-07	-2.28288	down	PREDICTED: rhodanese-like domain-containing protein 8, chloroplastic [Malus domestica]
MD16G1022900.gene	3.79028	4.93384	4.54807	1.00277	0.483167	0.717796	0.000275021	-2.2822	down	PREDICTED: NAD(P)H-quinone oxidoreductase subunit L, chloroplastic isoform X2 [Pyrus x bretschneideri]
MD07G1045400.gene	3.78779	4.16655	5.10318	0.829653	0.614831	0.692629	2.5e-06	-2.28205	down	PREDICTED: putative disease resistance RPP13-like protein 1 [Malus domestica]
MD05G1238600.gene	0.943511	1.39406	2.0377	0.249251	0.245934	0.172434	0.000418389	-2.27801	down	PREDICTED: organic cation/carnitine transporter 2-like [Malus domestica]
MD13G1129700.gene	0.891245	1.10781	1.19717	0.198934	0.217598	0.073237	0.000316625	-2.27747	down	PREDICTED: inactive leucine-rich repeat receptor-like protein kinase CORYNE [Malus domestica]
MD12G1125000.gene	9.39067	10.0702	10.3937	2.93206	0.775209	1.09658	1.47e-14	-2.2763	down	PREDICTED: probable LRR receptor-like serine/threonine-protein kinase At1g67720 [Pyrus x bretschneideri]
MD16G1249700.gene	23.6557	20.8799	11.6414	3.38986	3.46804	2.32239	9.36e-05	-2.27541	down	PREDICTED: subtilisin-like protease SBT2.5 isoform X1 [Malus domestica]
MD12G1233400.gene	5.62666	8.75471	7.71027	2.04665	1.27014	0.27629	9.35e-09	-2.27492	down	PREDICTED: sialidase-like isoform X1 [Pyrus x bretschneideri]
MD07G1251400.gene	2.48017	2.01798	2.22321	0.481589	0.078214	0.521298	0.000333362	-2.2746	down	PREDICTED: uncharacterized protein LOC103439612 [Malus domestica]
MD13G1069500.gene	1.92098	2.11855	1.60342	0.418029	0.341338	0.105066	0.000596363	-2.27413	down	PREDICTED: photosynthetic NDH subunit of lumenal location 2, chloroplastic-like [Malus domestica]
MD08G1021000.gene	11.9081	11.6331	19.4529	3.01839	1.55663	2.48652	2.69e-06	-2.27379	down	B-box zinc finger protein 21-like [Malus domestica]
MD15G1427700.gene	0.911234	0.855621	1.07043	0.227536	0.163058	0.058359	1.05e-05	-2.27352	down	T-complex protein 1 subunit theta [Cajanus cajan]
MD00G1145100.gene	27.9736	24.3091	22.2889	4.54784	4.34697	3.56612	4.42e-15	-2.27194	down	PREDICTED: LOW QUALITY PROTEIN: methylenetetrahydrofolate reductase 2-like, partial [Malus domestica]
MD17G1027400.gene	50.3758	40.6136	31.9308	10.9254	4.55323	4.03037	1.39e-07	-2.27041	down	PREDICTED: uncharacterized protein LOC103404285 [Malus domestica]
MD05G1252700.gene	8.76773	9.87515	6.34725	2.28097	0.704125	0.839458	9.48e-07	-2.26974	down	cytochrome c6, chloroplastic isoform X2 [Prunus avium]
MD09G1088700.gene	55.6504	61.8308	85.8218	13.773	9.83433	9.8111	3.19e-11	-2.26955	down	PREDICTED: LOB domain-containing protein 41-like [Malus domestica]
MD03G1240900.gene	1.61581	1.31903	1.06374	0.16765	0.177211	0.297433	0.000439266	-2.26909	down	PREDICTED: putative serine/threonine-protein kinase [Malus domestica]
MD09G1106400.gene	23.9273	26.2614	40.0116	5.76652	5.2157	3.67809	2.29e-07	-2.26806	down	PREDICTED: transcription factor CPC-like [Malus domestica]
MD15G1226700.gene	5.305	4.3798	7.15139	1.29801	0.488063	1.02361	2.44e-08	-2.26679	down	PREDICTED: subtilisin-like protease SBT3.5 [Pyrus x bretschneideri]
MD04G1150300.gene	0.519825	0.293384	0.517132	0.106522	0	0.108232	0.00117107	-2.26609	down	PREDICTED: probable LRR receptor-like serine/threonine-protein kinase At3g47570 [Pyrus x bretschneideri]
MD03G1288600.gene	0.943611	1.5113	1.79408	0.390324	0.180344	0.085887	0.00030685	-2.26303	down	PREDICTED: magnesium/proton exchanger [Pyrus x bretschneideri]
MD12G1176400.gene	2.34244	3.06737	5.3329	0.300029	0.19836	1.2586	0.00549572	-2.26298	down	PREDICTED: EG45-like domain containing protein [Malus domestica]
MD10G1069900.gene	26.4009	31.7577	31.0255	4.56984	4.78737	5.24072	1.68e-09	-2.26267	down	PREDICTED: bZIP transcription factor 53-like [Malus domestica]
MD16G1001100.gene	7.08172	6.83986	6.18709	1.62243	0.701931	1.03933	2.94e-10	-2.26104	down	PREDICTED: probable metal-nicotianamine transporter YSL7 [Malus domestica]
MD15G1072500.gene	2.84409	4.43452	6.4563	0.495157	0.378366	1.36618	0.00119329	-2.25969	down	PREDICTED: uncharacterized protein At2g23090-like [Malus domestica]
MD08G1027400.gene	7.34213	7.72327	4.48594	1.0872	0.769995	1.41792	7.22e-07	-2.25608	down	PREDICTED: abscisic acid 8&apos;-hydroxylase 1-like [Malus domestica]
MD04G1019900.gene	1.95742	1.5033	1.10169	0.328052	0.320805	0.098685	3.21e-05	-2.25559	down	PREDICTED: uncharacterized protein LOC103411565 isoform X1 [Malus domestica]
MD06G1133700.gene	15.9756	15.3504	18.0464	2.73898	2.15797	3.31075	1.88e-13	-2.25421	down	PREDICTED: U-box domain-containing protein 11 [Malus domestica]
MD09G1009100.gene	0.893343	1.92725	1.74307	0.274758	0.27582	0.164883	0.000446205	-2.25207	down	PREDICTED: truncated transcription factor CAULIFLOWER D-like isoform X3 [Pyrus x bretschneideri]
MD12G1217400.gene	2.40834	2.60251	2.26086	0.307086	0.544518	0.291738	7.38e-06	-2.25109	down	PREDICTED: sucrose nonfermenting 4-like protein [Malus domestica]
MD11G1293600.gene	2.77875	3.74879	3.7033	0.577041	0.145554	0.942464	1.51e-05	-2.25044	down	PREDICTED: receptor-like cytosolic serine/threonine-protein kinase RBK2 [Malus domestica]
MD12G1148100.gene	1.16973	1.33216	1.08594	0.104657	0.360931	0.049441	0.000729315	-2.25012	down	uncharacterized LOC103450262 [Malus domestica]
MD00G1015800.gene	4.35351	4.96478	7.03046	0.925966	1.16053	0.573739	3.86e-07	-2.2455	down	PREDICTED: LOB domain-containing protein 37-like [Malus domestica]
MD11G1304300.gene	4.00801	5.40915	5.41586	1.48043	0.49038	0.378276	2.22e-06	-2.24498	down	PREDICTED: protein LOW PSII ACCUMULATION 1, chloroplastic-like [Malus domestica]
MD04G1167000.gene	6.83825	7.38586	8.68892	1.37612	1.64459	0.759483	3.42e-09	-2.24481	down	PREDICTED: patellin-6-like [Malus domestica]
MD11G1047500.gene	3.0092	4.07727	3.64664	0.625512	0.476031	0.646958	0.000264335	-2.24473	down	PREDICTED: putative 4-hydroxy-4-methyl-2-oxoglutarate aldolase 3 isoform X2 [Malus domestica]
MD09G1049000.gene	1.97079	2.13929	3.26537	0.297018	0.21696	0.685134	0.000217395	-2.24277	down	PREDICTED: homeobox-leucine zipper protein HAT7-like [Malus domestica]
MD16G1123900.gene	7.15928	8.31298	11.6778	2.55674	1.23037	0.719369	4.43e-07	-2.24154	down	uncharacterized protein LOC18791898 [Prunus persica]
MD16G1082700.gene	9.86066	10.1961	14.1867	2.74807	1.2238	1.7404	1.04e-12	-2.24024	down	PREDICTED: TMV resistance protein N-like [Malus domestica]
MD13G1261500.gene	1.19004	1.53552	1.71902	0.318199	0.231736	0.181619	0.000445887	-2.23787	down	PREDICTED: uncharacterized protein LOC103411789 isoform X2 [Malus domestica]
MD09G1096400.gene	16.3291	20.8606	21.2614	3.61114	3.44045	2.73142	1.44e-13	-2.23465	down	PREDICTED: uncharacterized protein LOC103421553 [Malus domestica]
MD12G1114200.gene	1.11248	1.67572	2.71291	0.475228	0.229253	0.206297	0.00264644	-2.23393	down	PREDICTED: UDP-glycosyltransferase 86A1-like [Malus domestica]
MD02G1040000.gene	2.47863	2.49891	3.11636	0.479715	0.48963	0.376385	3.77e-06	-2.23374	down	PREDICTED: probable inactive receptor kinase At2g26730 [Malus domestica]
MD01G1121300.gene	2.85695	2.98346	2.12558	0.897413	0.135882	0.331725	0.000365098	-2.23353	down	PREDICTED: psbP-like protein 1, chloroplastic [Malus domestica]
MD10G1240400.gene	1.99598	1.85892	2.31262	0.415909	0.44998	0.139571	0.000409209	-2.23252	down	PREDICTED: vacuolar protein sorting-associated protein 2 homolog 2 [Malus domestica]
MD10G1323100.gene	0.70936	0.570814	0.512769	0.039609	0.181003	0.04208	0.000841677	-2.2322	down	PREDICTED: LOW QUALITY PROTEIN: glucan endo-1,3-beta-glucosidase 1 [Malus domestica]
MD17G1165400.gene	1.21838	2.06894	1.76236	0.164529	0.257537	0.365323	8.5e-05	-2.23199	down	PREDICTED: uncharacterized protein LOC103405374 [Malus domestica]
MD03G1005900.gene	9.4893	8.44977	6.74059	1.4968	1.58545	1.05079	3.46e-10	-2.23036	down	PREDICTED: glucan endo-1,3-beta-glucosidase 4-like [Malus domestica]
MD07G1023700.gene	1.90339	2.10701	1.68789	0.393696	0.169453	0.393877	0.000231116	-2.22593	down	PREDICTED: disease resistance protein RGA2-like [Malus domestica]
MD10G1287900.gene	11.1598	11.4946	16.3967	2.73525	1.48425	2.42733	2.83e-11	-2.22559	down	auxin response factor 3 [Malus domestica]
MD16G1159200.gene	10.7148	11.7844	18.7943	2.62277	1.63812	2.74888	6.1e-06	-2.22314	down	PREDICTED: GATA transcription factor 15 [Malus domestica]
MD11G1065600.gene	7.12272	7.06084	7.79858	1.14774	0.875246	1.71655	8.3e-10	-2.22075	down	PREDICTED: probable LIM domain-containing serine/threonine-protein kinase DDB_G0287001 [Malus domestica]
MD15G1333400.gene	39.9786	42.7806	86.8913	9.38191	6.32478	13.1873	0.00424947	-2.2206	down	PREDICTED: stress enhanced protein 2, chloroplastic-like [Malus domestica]
Malus_domestica_newGene_6296	4.9013	6.06801	4.20274	1.41396	0.324632	0.842366	0.000247766	-2.22046	down	PREDICTED: uncharacterized protein LOC103448800 isoform X1 [Malus domestica]
MD12G1125900.gene	1.60282	1.88061	2.70719	0.246269	0.291331	0.706263	8.34e-05	-2.21978	down	PREDICTED: ethylene-responsive transcription factor RAP2-7-like isoform X2 [Malus domestica]
MD05G1176900.gene	0.913601	1.08935	1.22263	0.035182	0.171367	0.309517	0.000693478	-2.21785	down	PREDICTED: uncharacterized protein LOC103445410 [Malus domestica]
MD09G1139800.gene	0.759547	0.946298	0.849507	0.129766	0.084829	0.171486	0.000627741	-2.21737	down	PREDICTED: protein FAR1-RELATED SEQUENCE 2 isoform X1 [Malus domestica]
MD11G1114200.gene	1.79067	1.75334	2.18995	0.626619	0.219994	0.199049	0.000118228	-2.21709	down	PREDICTED: LOW QUALITY PROTEIN: very-long-chain (3R)-3-hydroxyacyl-CoA dehydratase 2-like [Malus domestica]
MD02G1265300.gene	13.7943	14.9285	12.7773	3.54287	2.29892	1.46479	7.94e-13	-2.21348	down	PREDICTED: ethylene-responsive transcription factor WRI1 [Pyrus x bretschneideri]
MD05G1210200.gene	9.64667	8.74947	11.4693	1.6977	0.697941	2.65329	2.34e-06	-2.21337	down	PREDICTED: probable glutathione S-transferase isoform X1 [Malus domestica]
MD07G1013000.gene	2.70831	3.60114	3.32777	0.618986	0.572429	0.41433	6.05e-05	-2.21205	down	PREDICTED: uncharacterized protein LOC103420451 [Malus domestica]
MD12G1205700.gene	1.56962	1.7307	2.63715	0.524769	0.216032	0.269127	0.000308894	-2.21123	down	PREDICTED: homeobox protein knotted-1-like 1 isoform X1 [Malus domestica]
MD04G1132400.gene	2.37809	3.41446	3.3435	0.72857	0.445047	0.392379	8.82e-05	-2.21085	down	PREDICTED: protein SRG1-like [Pyrus x bretschneideri]
MD10G1053800.gene	15.458	15.4052	17.3401	3.52595	1.76839	3.0184	2.02e-15	-2.21065	down	PREDICTED: root phototropism protein 3-like [Malus domestica]
MD10G1191600.gene	8.01871	6.99792	6.99004	0.839879	2.0763	1.0092	6.52e-09	-2.21026	down	PREDICTED: GABA transporter 1-like [Malus domestica]
MD08G1001000.gene	7.77626	10.231	7.65814	1.97904	1.17632	1.24636	1.24e-08	-2.20746	down	PREDICTED: LOW QUALITY PROTEIN: uncharacterized hydrolase YugF [Malus domestica]
MD06G1043700.gene	99.9549	102.976	59.3135	13.5254	18.1075	13.1304	2.57e-06	-2.20692	down	PREDICTED: uncharacterized protein LOC103436948 [Malus domestica]
MD02G1083800.gene	2.76692	2.65003	4.51912	0.686197	0.341532	0.669206	6.1e-05	-2.20668	down	PREDICTED: UDP-glycosyltransferase 91C1-like isoform X2 [Malus domestica]
MD07G1224600.gene	2.48324	2.60798	4.85923	0.777607	0.256389	0.634139	0.000410093	-2.20667	down	PREDICTED: trihelix transcription factor ASIL2 isoform X3 [Malus domestica]
MD11G1265700.gene	13.0997	11.2996	8.42335	2.65776	1.48486	1.55934	4.73e-08	-2.20542	down	PREDICTED: uncharacterized protein LOC103448781 isoform X1 [Malus domestica]
MD12G1196800.gene	14.3005	15.7428	30.585	4.55111	2.41811	3.48247	0.00248864	-2.20492	down	PREDICTED: DEAD-box ATP-dependent RNA helicase 3, chloroplastic-like [Pyrus x bretschneideri]
MD13G1022100.gene	23.9781	21.8721	30.2272	5.88034	3.08013	4.23967	8.96e-16	-2.20332	down	spur-type DELLA protein [Malus domestica]
MD16G1169200.gene	26.6533	28.8252	23.0861	4.16891	5.04699	4.19187	1.8e-07	-2.20294	down	PREDICTED: protein RALF-like 33 [Malus domestica]
MD07G1075600.gene	1.33387	1.56556	2.30907	0.354452	0.155289	0.299125	0.000286691	-2.20233	down	PREDICTED: SEC12-like protein 1 [Malus domestica]
MD10G1311700.gene	35.9423	50.0771	63.2954	13.3332	6.78751	5.71045	3.35e-07	-2.20092	down	PREDICTED: oxygen-evolving enhancer protein 3-2, chloroplastic [Pyrus x bretschneideri]
MD10G1284500.gene	7.22547	7.19133	4.55065	1.22735	1.13433	0.797104	3.29e-07	-2.19993	down	PREDICTED: protein IQ-DOMAIN 1-like [Malus domestica]
MD03G1193200.gene	66.3756	66.3758	48.9648	13.1199	9.68358	8.68217	1.16e-14	-2.19955	down	PREDICTED: 65-kDa microtubule-associated protein 1 [Malus domestica]
MD02G1044300.gene	1.17969	1.66291	2.55534	0.289525	0.25831	0.363538	0.000319101	-2.19939	down	PREDICTED: TMV resistance protein N-like isoform X2 [Malus domestica]
MD12G1143800.gene	9.87386	11.7892	13.5441	2.71383	1.8351	1.49553	8e-11	-2.1992	down	PREDICTED: myb-related protein 306-like [Malus domestica]
MD15G1136400.gene	3.12202	3.16087	2.5398	0.383787	0.447118	0.684273	7.39e-07	-2.1987	down	PREDICTED: beta-galactosidase 10 [Malus domestica]
MD09G1085100.gene	2.73298	3.32796	3.4443	0.672288	0.176327	0.797286	3.08e-05	-2.19816	down	PREDICTED: uncharacterized protein LOC103425954 [Malus domestica]
MD12G1263000.gene	2.87278	2.63727	3.22323	0.550013	0.634024	0.519901	6.6e-05	-2.19723	down	PREDICTED: peptide chain release factor PrfB1, chloroplastic [Malus domestica]
MD01G1199300.gene	3.21149	4.65761	2.63892	0.916743	0.299106	0.612182	1.12e-05	-2.19705	down	PREDICTED: uncharacterized protein LOC103441353 [Malus domestica]
MD01G1083900.gene	3.82087	3.03156	1.94808	0.417093	0.544028	0.542499	8.28e-05	-2.19663	down	PREDICTED: kinesin light chain-like [Pyrus x bretschneideri]
MD15G1381100.gene	60.1109	81.108	54.3437	13.3504	9.63003	10.9456	7.77e-11	-2.19611	down	PREDICTED: uncharacterized protein LOC103401967 isoform X2 [Malus domestica]
MD17G1040200.gene	1.76085	2.05878	1.55508	0.337263	0.299885	0.284283	0.000369694	-2.19465	down	PREDICTED: U-box domain-containing protein 40-like [Malus domestica]
MD10G1156700.gene	9.65037	10.3268	20.0164	2.01756	1.45554	3.21226	0.00143515	-2.19439	down	PREDICTED: UV-B-induced protein At3g17800, chloroplastic-like [Malus domestica]
MD09G1039000.gene	5.82416	5.15782	2.79703	0.891187	0.826478	0.640757	0.000166192	-2.1942	down	PREDICTED: senescence-associated carboxylesterase 101 [Pyrus x bretschneideri]
MD05G1005900.gene	8.22133	7.44266	7.91324	1.48111	1.4149	1.13104	3.06e-08	-2.19124	down	PREDICTED: phytolongin Phyl1.1-like isoform X1 [Malus domestica]
MD16G1181300.gene	3.00181	3.65507	2.02669	0.575561	0.461301	0.434481	2.45e-05	-2.19092	down	PREDICTED: glutamine synthetase leaf isozyme, chloroplastic [Malus domestica]
MD14G1076000.gene	1.7177	1.15847	1.19805	0.334509	0.195863	0.160298	0.000631116	-2.18858	down	PREDICTED: AP2-like ethylene-responsive transcription factor At2g41710 isoform X2 [Pyrus x bretschneideri]
MD10G1153700.gene	62.5034	62.1131	42.9165	10.835	11.4229	6.78769	2.67e-10	-2.18742	down	PREDICTED: cytochrome b561 and DOMON domain-containing protein At4g12980-like [Malus domestica]
MD11G1002900.gene	2.41142	2.86137	3.1695	0.43521	0.391781	0.60152	0.00015727	-2.18468	down	PREDICTED: uncharacterized protein LOC103931436 [Pyrus x bretschneideri]
MD12G1094800.gene	1.11234	1.40958	1.98822	0.226944	0.227545	0.289869	0.000410502	-2.1832	down	PREDICTED: WD repeat-containing protein 43 isoform X2 [Malus domestica]
MD12G1055700.gene	9.99709	9.56537	7.66756	2.13551	1.50272	1.1246	8.8e-12	-2.18138	down	PREDICTED: protein trichome birefringence-like [Malus domestica]
MD13G1230800.gene	4.4613	3.84162	5.71907	0.49104	0.514382	1.42558	4.68e-08	-2.18092	down	chaperonin CPN60-2, mitochondrial [Carica papaya]
MD17G1111700.gene	2.66191	2.99637	4.92402	1.05267	0.353624	0.33308	0.00127403	-2.18084	down	PREDICTED: N-acetyltransferase 9-like protein isoform X2 [Pyrus x bretschneideri]
MD08G1045100.gene	0.434031	0.579989	1.01517	0.118507	0.042143	0.193002	0.00620156	-2.17939	down	PREDICTED: putative disease resistance protein RGA1 [Pyrus x bretschneideri]
MD01G1146300.gene	39.0893	45.274	62.2276	13.0234	6.91231	5.87103	9.32e-09	-2.17608	down	PREDICTED: sedoheptulose-1,7-bisphosphatase, chloroplastic-like [Malus domestica]
MD04G1007700.gene	3.6284	3.33269	2.53746	0.790629	0.510434	0.371361	8.05e-07	-2.17587	down	PREDICTED: uncharacterized protein LOC103432718 [Malus domestica]
MD12G1218200.gene	2.64493	3.02803	2.74663	0.59096	0.468016	0.432776	2.74e-06	-2.17501	down	probable linoleate 9S-lipoxygenase 5 [Malus domestica]
MD14G1205700.gene	20.4583	24.3225	24.312	5.79687	3.99548	2.34327	7.42e-17	-2.1749	down	PREDICTED: probable serine/threonine-protein kinase At1g54610 [Malus domestica]
MD06G1088400.gene	3.12113	3.28249	2.5558	0.762305	0.530038	0.275043	1.91e-06	-2.17393	down	PREDICTED: BTB/POZ domain-containing protein At1g63850-like [Pyrus x bretschneideri]
MD10G1138300.gene	41.6933	42.6975	28.8607	8.06019	6.1336	5.75546	1.71e-10	-2.17323	down	PREDICTED: protein DETOXIFICATION 45, chloroplastic-like [Pyrus x bretschneideri]
MD06G1207500.gene	7.51655	6.68168	6.87979	1.17457	1.24879	1.26115	5.01e-08	-2.17239	down	PREDICTED: agmatine deiminase [Malus domestica]
MD16G1037100.gene	1.38935	1.20973	1.44033	0.222139	0.21766	0.255376	0.000287547	-2.17182	down	PREDICTED: probable inactive leucine-rich repeat receptor-like protein kinase At1g66830 [Malus domestica]
MD08G1045200.gene	2.03503	1.20315	3.18468	0.60467	0.187787	0.331766	0.00736082	-2.17179	down	PREDICTED: uncharacterized protein LOC103440605 [Malus domestica]
MD16G1042800.gene	13.3491	11.6635	17.2307	2.75084	2.06111	2.62739	2.29e-10	-2.17132	down	PREDICTED: uncharacterized protein LOC103947586 [Pyrus x bretschneideri]
MD11G1280100.gene	1.61393	1.91609	1.63187	0.323103	0.16676	0.408593	0.000154117	-2.16961	down	PREDICTED: serine/threonine-protein kinase Nek2 [Malus domestica]
MD01G1222700.gene	12.2607	12.5288	17.4803	2.44339	2.00334	2.99388	3.27e-12	-2.16885	down	PREDICTED: uncharacterized protein LOC103444069 [Malus domestica]
MD09G1036900.gene	98.0249	102.292	67.6727	15.3935	16.3905	15.4273	4.26e-10	-2.16826	down	PREDICTED: WAT1-related protein At3g28050-like [Malus domestica]
MD02G1290900.gene	9.74066	8.72081	9.47269	1.88691	1.55376	1.48513	8.68e-13	-2.16744	down	PREDICTED: protein LNK2 isoform X1 [Malus domestica]
MD17G1145700.gene	24.832	25.8941	23.125	4.49234	4.12121	4.41218	1.71e-15	-2.16619	down	PREDICTED: uncharacterized protein At1g04910-like [Malus domestica]
MD02G1001200.gene	38.7845	41.8268	39.0721	7.7317	7.38171	7.16148	8.01e-17	-2.16617	down	PREDICTED: LOW QUALITY PROTEIN: methylenetetrahydrofolate reductase 2-like, partial [Malus domestica]
MD02G1016700.gene	24.3172	24.7588	25.1773	5.14211	4.5979	3.34272	1.06e-15	-2.16554	down	PREDICTED: uncharacterized protein LOC103447424 [Malus domestica]
MD10G1321500.gene	13.0537	16.3383	22.8427	4.33624	1.88319	3.05135	9.37e-07	-2.16514	down	PREDICTED: ATP synthase gamma chain, chloroplastic [Malus domestica]
MD08G1136300.gene	2.76632	4.90252	7.72135	1.42909	0.529068	0.721801	0.00832698	-2.16512	down	PREDICTED: psbP domain-containing protein 5, chloroplastic-like [Malus domestica]
MD07G1288100.gene	0.476524	0.415599	0.350062	0.084254	0.059328	0.066641	0.00119836	-2.16378	down	PREDICTED: uncharacterized protein LOC108865335 [Pyrus x bretschneideri]
MD16G1097000.gene	7.57958	7.52987	5.97541	1.39934	0.644368	1.71664	1.33e-10	-2.16171	down	PREDICTED: protein NSP-INTERACTING KINASE 3-like isoform X2 [Malus domestica]
MD14G1200400.gene	0.598672	0.999239	1.17663	0.148094	0.132667	0.19374	0.000981739	-2.16128	down	PREDICTED: probable arabinosyltransferase ARAD1 [Malus domestica]
MD05G1249700.gene	1.07981	1.26147	1.4556	0.599709	0.148501	0.08455	0.00867462	-2.16033	down	PREDICTED: potassium transporter 10-like [Malus domestica]
MD05G1252600.gene	36.4406	40.7293	38.8309	7.15904	5.32334	7.77167	1.48e-16	-2.16023	down	PREDICTED: uncharacterized protein LOC103435277 isoform X2 [Malus domestica]
MD09G1130400.gene	1.67862	1.86498	2.30038	0.324675	0.165104	0.645057	2.47e-05	-2.15991	down	PREDICTED: F-box/kelch-repeat protein At3g06240-like [Malus domestica]
MD02G1041600.gene	4.77276	6.45179	8.20932	1.10482	0.681701	1.25959	0.000139051	-2.1526	down	PREDICTED: tudor domain-containing protein 3-like isoform X2 [Malus domestica]
MD15G1185900.gene	9.55493	7.53169	12.8947	2.04534	2.06924	1.45173	3.89e-05	-2.15195	down	PREDICTED: kinesin-like protein KIN-13B [Pyrus x bretschneideri]
MD02G1157100.gene	1.68942	1.88769	2.41152	0.358684	0.361893	0.328067	4.45e-05	-2.15159	down	PREDICTED: uncharacterized protein LOC103426817 [Malus domestica]
MD02G1244000.gene	2.45092	2.78457	1.96528	0.660293	0.337968	0.29274	9.14e-05	-2.15154	down	PREDICTED: pyruvate kinase 1, cytosolic-like [Malus domestica]
MD08G1076000.gene	0.306657	0.232333	0.362555	0	0.0958	0.050824	0.00125172	-2.14972	down	PREDICTED: uncharacterized protein LOC103441013 [Malus domestica]
MD13G1059200.gene	24.3532	24.9737	19.5039	3.95797	4.14903	4.16228	4.42e-12	-2.14886	down	truncated transcription factor CAULIFLOWER A [Malus domestica]
MD05G1329600.gene	12.0738	13.3664	9.99259	2.90497	1.85384	1.6156	5.6e-14	-2.14694	down	PREDICTED: G-type lectin S-receptor-like serine/threonine-protein kinase B120, partial [Malus domestica]
MD04G1027100.gene	2.35754	2.46436	2.01768	0.447192	0.316121	0.416348	2.99e-06	-2.14512	down	PREDICTED: disease resistance protein TAO1-like [Malus domestica]
MD06G1105300.gene	10.1467	10.7386	11.2454	2.53712	1.86694	1.33571	1.07e-10	-2.14367	down	probable polygalacturonase [Prunus persica]
MD09G1028600.gene	4.75144	5.15435	2.95274	0.547682	0.848505	0.713966	5.08e-06	-2.14348	down	PREDICTED: uncharacterized protein LOC103411151 [Malus domestica]
MD02G1066900.gene	0.747499	0.918469	0.794322	0.348069	0.064458	0	0.00162639	-2.14338	down	PREDICTED: protein IQ-DOMAIN 14-like [Pyrus x bretschneideri]
MD08G1011800.gene	2.48239	2.35438	3.23382	0.892765	0.288867	0.26855	1.01e-05	-2.14277	down	PREDICTED: uncharacterized protein LOC103410423 isoform X1 [Malus domestica]
MD10G1302100.gene	42.7268	37.573	43.7296	7.93514	9.89788	4.17994	2.95e-16	-2.14238	down	PREDICTED: uncharacterized protein LOC103446471 [Malus domestica]
MD12G1161100.gene	36.4188	38.7848	23.5575	5.42059	5.60211	6.72794	1.73e-07	-2.14193	down	PREDICTED: transcription factor DIVARICATA-like [Malus domestica]
MD11G1146800.gene	27.7575	25.6795	27.4458	5.75532	3.80084	5.05467	1.19e-15	-2.14151	down	PREDICTED: probable glucuronoxylan glucuronosyltransferase IRX7 [Malus domestica]
MD09G1231100.gene	18.5922	20.0076	18.3892	3.65671	3.31537	3.20965	1.55e-14	-2.14137	down	PREDICTED: uncharacterized protein LOC103444043 isoform X1 [Malus domestica]
MD15G1027700.gene	5.86607	4.79838	3.52077	1.19753	0.846033	0.684838	6.48e-05	-2.14134	down	PREDICTED: probable methyltransferase PMT28 [Malus domestica]
MD12G1221100.gene	30.416	35.0963	37.7249	4.99443	6.43197	6.51089	2.06e-15	-2.14129	down	PREDICTED: amidase 1-like [Pyrus x bretschneideri]
MD06G1127600.gene	43.9829	42.3194	31.7728	9.06856	8.20313	7.30662	1.38e-14	-2.13996	down	PREDICTED: probable methyltransferase PMT18 [Malus domestica]
MD17G1033800.gene	11.763	10.7182	8.59466	2.55769	1.67636	1.40155	7.08e-14	-2.13575	down	PREDICTED: probable phospholipid-transporting ATPase 8 [Malus domestica]
MD10G1120300.gene	5.59273	7.17591	9.00536	1.32161	1.53985	1.01487	5.05e-09	-2.13392	down	PREDICTED: putative amidase C869.01 isoform X1 [Malus domestica]
MD06G1043800.gene	10.2049	9.00027	9.97651	2.83653	0.768282	1.97796	1.49e-15	-2.13311	down	PREDICTED: uncharacterized protein LOC103961074 [Pyrus x bretschneideri]
MD12G1156700.gene	17.2557	19.568	15.7412	4.34132	2.52946	2.69129	9.09e-12	-2.13248	down	PREDICTED: uncharacterized protein LOC103949421 [Pyrus x bretschneideri]
MD09G1032800.gene	0.787943	1.60622	2.067	0.244883	0.151511	0.340001	0.00376473	-2.13233	down	PREDICTED: probable aldo-keto reductase 2 isoform X2 [Pyrus x bretschneideri]
MD07G1173900.gene	0.689242	0.687026	0.827517	0.029885	0.117745	0.222969	0.00183707	-2.13196	down	PREDICTED: GATA transcription factor 8-like [Malus domestica]
MD00G1185400.gene	1.86355	1.79164	1.12694	0.428272	0.180942	0.258564	0.000111297	-2.13102	down	PREDICTED: uncharacterized protein LOC103435647 [Malus domestica]
MD03G1030700.gene	1.46528	1.17844	1.75157	0.366333	0.381786	0	0.00130312	-2.12868	down	PREDICTED: receptor protein kinase TMK1-like [Pyrus x bretschneideri]
MD10G1208000.gene	1.77578	2.01807	1.99124	0.406016	0.352799	0.235981	5.53e-05	-2.12845	down	PREDICTED: G-type lectin S-receptor-like serine/threonine-protein kinase CES101 isoform X1 [Pyrus x bretschneideri]
MD13G1049500.gene	32.0938	48.7657	58.6263	13.0629	6.84767	5.38982	2.81e-06	-2.12838	down	hypothetical protein PRUPE_1G302400 [Prunus persica]
MD07G1030500.gene	1.34519	1.47721	1.19348	0.080675	0.311701	0.579171	0.00155478	-2.12832	down	PREDICTED: ribosomal RNA small subunit methyltransferase NEP1-like [Pyrus x bretschneideri]
MD02G1160500.gene	1.43658	0.887854	2.30815	0.199213	0.189493	0.501471	0.00137168	-2.1276	down	PREDICTED: uncharacterized protein LOC103965191 isoform X1 [Pyrus x bretschneideri]
MD04G1247600.gene	6.02346	6.31693	6.42612	1.53787	0.721208	1.174	3.98e-07	-2.1268	down	PREDICTED: phospholipase A(1) LCAT3-like [Malus domestica]
MD13G1273700.gene	46.2126	48.9967	45.0776	9.46241	8.57464	7.41582	5.45e-16	-2.12529	down	PREDICTED: tetraspanin-8-like [Malus domestica]
MD01G1098300.gene	89.8304	88.6211	99.0591	18.6175	15.2612	19.0928	4.7e-16	-2.12488	down	PREDICTED: probable inactive purple acid phosphatase 29 [Pyrus x bretschneideri]
MD11G1170100.gene	2.15335	2.67603	2.92663	0.607052	0.320517	0.470511	0.000498566	-2.1248	down	bifunctional nitrilase/nitrile hydratase nit4a [Quercus suber]
MD10G1233200.gene	20.3391	20.1067	23.6193	4.07383	3.43317	3.91831	9.44e-13	-2.12406	down	PREDICTED: uncharacterized protein LOC103965085 [Pyrus x bretschneideri]
MD08G1153900.gene	1.51696	1.44333	1.64496	0.256722	0.215601	0.335529	0.00129784	-2.12328	down	PREDICTED: trafficking protein particle complex II-specific subunit 120 homolog isoform X1 [Pyrus x bretschneideri]
MD12G1181200.gene	3.07398	3.48293	3.10723	0.614754	0.458122	0.535944	6.71e-06	-2.12278	down	PREDICTED: F-box/LRR-repeat protein 3-like [Malus domestica]
MD12G1007200.gene	131.635	141.205	164.314	30.3904	30.9751	17.8612	5.2e-16	-2.11912	down	PREDICTED: binding partner of ACD11 1 [Malus domestica]
MD00G1000600.gene	4.98056	6.65493	7.03486	1.64625	0.825331	0.961121	4.02e-06	-2.11826	down	PREDICTED: protein LOW PSII ACCUMULATION 3, chloroplastic [Prunus mume]
MD17G1085300.gene	12.6156	15.3987	7.31675	2.57291	2.87823	0.751677	0.000539502	-2.11798	down	PREDICTED: uncharacterized protein LOC103942030 [Pyrus x bretschneideri]
MD11G1094300.gene	4.71394	7.66047	10.3085	1.86212	0.661903	1.59709	0.000331805	-2.11788	down	PREDICTED: tropinone reductase homolog At1g07440-like [Malus domestica]
MD15G1152700.gene	12.522	16.3169	18.0943	3.75684	2.485	2.31997	1.06e-12	-2.11768	down	PREDICTED: omega-6 fatty acid desaturase, chloroplastic [Pyrus x bretschneideri]
MD01G1033000.gene	1.58223	1.48913	2.5063	0.376066	0.180986	0.37511	0.000825508	-2.11736	down	PREDICTED: 7-deoxyloganetin glucosyltransferase-like [Pyrus x bretschneideri]
MD14G1239500.gene	7.38924	8.17006	5.96769	1.60418	1.16721	1.16196	4.26e-10	-2.11706	down	PREDICTED: potassium channel SKOR-like [Malus domestica]
MD01G1195800.gene	3.23396	3.97183	5.03588	0.997474	0.333809	0.678035	0.000166576	-2.11498	down	PREDICTED: uncharacterized protein LOC103440166 [Malus domestica]
MD15G1263900.gene	1.77019	3.28111	3.95968	0.965486	0.210105	0.478809	0.00130347	-2.1149	down	PREDICTED: cytochrome P450 90B1-like isoform X1 [Malus domestica]
MD08G1211900.gene	0.485904	0.764	0.437	0.078398	0.087045	0.1532	0.00061407	-2.11451	down	hypothetical protein POPTR_006G244900v3 [Populus trichocarpa]
MD02G1201100.gene	27.9992	30.5248	31.828	5.9795	7.80463	2.5334	2.4e-14	-2.11367	down	PREDICTED: fasciclin-like arabinogalactan protein 8 [Malus domestica]
MD11G1006800.gene	4.19264	5.99663	9.80463	1.81062	0.235366	1.60869	0.00479715	-2.11061	down	PREDICTED: 2-hydroxymuconate semialdehyde hydrolase-like [Malus domestica]
MD11G1034200.gene	1.71662	1.52102	2.65636	0.234371	0.188783	0.62177	0.00103568	-2.11021	down	PREDICTED: serine/threonine-protein kinase STY17-like [Pyrus x bretschneideri]
MD07G1238100.gene	4.06578	3.74463	5.53949	0.9778	0.878242	0.560662	3.24e-05	-2.10836	down	PREDICTED: TMV resistance protein N-like [Pyrus x bretschneideri]
MD09G1113000.gene	1.58769	1.86023	3.47906	0.568755	0.340528	0.350085	0.00339538	-2.10447	down	PREDICTED: protein NRT1/ PTR FAMILY 6.4-like [Malus domestica]
MD11G1195700.gene	0.929481	1.14094	0.671305	0.151701	0.207054	0.10991	0.00107294	-2.10422	down	PREDICTED: monocopper oxidase-like protein SKS1 [Malus domestica]
MD07G1025800.gene	9.77511	10.6185	12.787	3.1347	1.36492	1.674	3.17e-14	-2.10278	down	PREDICTED: zinc finger CCCH domain-containing protein 53 [Malus domestica]
MD15G1091000.gene	1.5218	1.71081	1.15483	0.34397	0.06564	0.408043	0.000658233	-2.10128	down	PREDICTED: NADP-dependent malic enzyme isoform X2 [Pyrus x bretschneideri]
MD02G1268900.gene	5.23823	5.82707	4.35796	1.16475	0.723496	0.993886	1.18e-08	-2.09724	down	PREDICTED: CO(2)-response secreted protease-like [Malus domestica]
MD05G1161600.gene	2.68714	2.27383	3.5617	0.618925	0.415574	0.486566	9.29e-06	-2.09677	down	PREDICTED: AUGMIN subunit 3-like isoform X2 [Pyrus x bretschneideri]
MD05G1175500.gene	1.67699	1.56561	1.98984	0.469898	0.271413	0.198307	0.00191898	-2.09447	down	PREDICTED: uncharacterized protein LOC103435832 [Malus domestica]
MD10G1285300.gene	3.8335	3.83179	2.16079	0.583382	0.674682	0.534583	0.000333112	-2.09369	down	PREDICTED: uncharacterized protein LOC103944136 [Pyrus x bretschneideri]
MD17G1114500.gene	6.6797	7.10835	8.77692	2.08536	1.51256	1.13485	1.43e-05	-2.08947	down	PREDICTED: transmembrane protein 256 homolog [Malus domestica]
MD08G1225800.gene	2.15235	2.7064	3.25964	1.0907	0.232443	0.274213	3.89e-06	-2.08908	down	PREDICTED: uncharacterized protein LOC103441878 [Malus domestica]
MD16G1008100.gene	5.63094	8.42476	8.70774	0.870184	1.72524	1.23234	1.76e-09	-2.08845	down	PREDICTED: uncharacterized protein LOC103403441 isoform X3 [Malus domestica]
MD04G1151300.gene	110.825	150.515	257.933	48.4644	24.0182	24.6662	0.00348351	-2.08823	down	PREDICTED: chlorophyll a-b binding protein CP29.1, chloroplastic [Malus domestica]
MD02G1157800.gene	128.43	189.708	259.92	53.3752	24.0725	31.1469	9.6e-05	-2.08663	down	PREDICTED: oxygen-evolving enhancer protein 1, chloroplastic [Pyrus x bretschneideri]
MD16G1026000.gene	115.622	144.024	206.043	34.3234	29.2577	22.925	1.95e-06	-2.0863	down	PREDICTED: MLP-like protein 34 [Malus domestica]
MD08G1242100.gene	1.59325	1.81966	1.61226	0.561885	0.205939	0.13681	0.00102275	-2.08618	down	PREDICTED: uncharacterized protein LOC103441960 [Malus domestica]
MD15G1070800.gene	5.57072	4.94772	6.09566	1.24092	0.689051	1.1964	1.72e-10	-2.08454	down	PREDICTED: calcium-transporting ATPase 1, chloroplastic-like isoform X1 [Malus domestica]
MD12G1193100.gene	2.45113	2.10638	1.66511	0.413412	0.566126	0.062026	0.00132088	-2.08343	down	PREDICTED: protein AATF-like isoform X2 [Malus domestica]
MD03G1252200.gene	0.544734	0.705764	0.831571	0.077586	0.050735	0.232459	0.00250156	-2.08311	down	PREDICTED: probable solanesyl-diphosphate synthase 3, chloroplastic [Malus domestica]
MD00G1047500.gene	1.72729	2.86985	1.6513	0.699232	0.418118	0.05102	0.00124469	-2.08228	down	PREDICTED: LOW QUALITY PROTEIN: origin of replication complex subunit 6-like [Malus domestica]
MD03G1177800.gene	2.11262	1.9289	1.94828	0.418313	0.230963	0.390779	0.000163854	-2.08152	down	PREDICTED: probable LRR receptor-like serine/threonine-protein kinase At3g47570 isoform X2 [Malus domestica]
MD05G1259200.gene	199.858	253.554	210.553	65.1421	34.6624	25.6383	1.06e-15	-2.07902	down	PREDICTED: photosystem I reaction center subunit III, chloroplastic-like [Malus domestica]
Malus_domestica_newGene_6148	1.52335	2.76969	2.56314	0.632753	0.429847	0.182456	0.000842551	-2.07745	down	PREDICTED: uncharacterized protein LOC103927416 [Pyrus x bretschneideri]
MD00G1160200.gene	22.0111	17.3951	16.0432	5.67752	2.83898	1.99284	2.53e-09	-2.07689	down	PREDICTED: ABC transporter A family member 2-like [Malus domestica]
MD05G1188500.gene	2.90396	3.86743	3.29155	0.913519	0.315114	0.646079	0.000399448	-2.07634	down	PREDICTED: photosystem II reaction center PSB28 protein, chloroplastic-like [Malus domestica]
MD10G1014500.gene	3.56664	2.44207	1.86007	0.519857	0.399027	0.56764	0.000350269	-2.07602	down	PREDICTED: alcohol dehydrogenase 1 [Malus domestica]
MD07G1222300.gene	32.4169	32.5564	33.8626	7.55728	6.41873	4.58038	1.45e-15	-2.07546	down	PREDICTED: serine/threonine-protein kinase PRP4 homolog isoform X2 [Malus domestica]
MD07G1102800.gene	0.668833	0.841382	1.14118	0.25956	0.051779	0.188081	0.00123765	-2.07448	down	PREDICTED: TMV resistance protein N-like [Malus domestica]
MD12G1044400.gene	1.50653	1.05274	1.44672	0.246639	0.309595	0.179972	0.000562406	-2.07318	down	PREDICTED: calcium-dependent protein kinase 26-like [Malus domestica]
MD06G1079400.gene	3.39557	3.7405	4.81755	0.715416	0.320101	0.395049	1.53e-10	-2.07294	down	PREDICTED: uncharacterized protein LOC103410202 [Malus domestica]
MD09G1193000.gene	5.30453	9.60813	7.00206	1.78025	1.29359	1.03982	7.12e-06	-2.07181	down	PREDICTED: protein YLS9 [Malus domestica]
MD07G1295900.gene	32.0289	27.5151	16.7628	5.03193	6.23957	3.03801	0.000105133	-2.0709	down	PREDICTED: molybdate-anion transporter [Malus domestica]
MD11G1064700.gene	20.3304	23.3677	30.2549	5.02903	4.37176	4.50844	1.5e-12	-2.06912	down	PREDICTED: cinnamoyl-CoA reductase 1 isoform X1 [Pyrus x bretschneideri]
MD06G1238500.gene	18.3895	24.4092	17.0424	4.04277	4.33506	3.17439	1.03e-11	-2.06754	down	PREDICTED: retinol dehydrogenase 11-like [Pyrus x bretschneideri]
MD09G1146100.gene	2.03785	2.94808	4.24216	0.569079	0.6193	0.531928	0.000172695	-2.06752	down	PREDICTED: uncharacterized oxidoreductase At1g06690, chloroplastic-like [Malus domestica]
MD10G1154600.gene	4.77366	4.22985	4.48714	1.04117	0.643612	0.852678	5.12e-06	-2.06717	down	PREDICTED: U-box domain-containing protein 9-like isoform X1 [Malus domestica]
MD14G1099400.gene	4.56959	4.18395	2.041	0.957103	0.537181	0.544119	0.00166406	-2.06656	down	PREDICTED: myosin heavy chain, cardiac muscle isoform-like [Malus domestica]
MD11G1207100.gene	5.16994	5.67127	4.99046	1.21573	0.980768	0.792669	2.27e-08	-2.06619	down	PREDICTED: glycerophosphodiester phosphodiesterase GDPDL3-like [Malus domestica]
MD13G1174300.gene	1.89157	1.37549	1.65938	0.350833	0.282164	0.286593	0.000377852	-2.0643	down	PREDICTED: sodium/hydrogen exchanger 2-like [Malus domestica]
MD11G1126100.gene	5.24634	5.75297	6.20418	0.854684	0.560675	1.84014	4.69e-06	-2.06268	down	PREDICTED: uncharacterized protein LOC103413046 [Malus domestica]
MD13G1079700.gene	31.8192	34.6069	31.5417	7.38055	6.22928	4.96122	1.61e-13	-2.06183	down	PREDICTED: uncharacterized protein At1g27050 [Malus domestica]
MD15G1295200.gene	1.3139	1.07513	1.03565	0.318226	0.081329	0.23703	0.00104462	-2.06	down	BTB/POZ domain-containing protein NPY4-like [Malus domestica]
MD07G1275500.gene	3.18858	3.50006	3.46723	0.710589	0.529098	0.656219	9.31e-06	-2.05978	down	PREDICTED: putative transporter arsB [Malus domestica]
MD08G1076800.gene	14.116	14.7791	9.91327	2.60899	2.60319	2.09207	1.91e-09	-2.0569	down	PREDICTED: squalene monooxygenase-like [Malus domestica]
MD05G1159000.gene	0.629279	0.727225	0.532993	0.15869	0.063849	0.12301	0.00248323	-2.05679	down	PREDICTED: fimbrin-2 [Malus domestica]
MD15G1246200.gene	5.27086	7.59617	13.4574	1.20732	1.65313	2.07321	0.00853198	-2.05647	down	naringenin,2-oxoglutarate 3-dioxygenase-like [Malus domestica]
MD00G1011500.gene	2.11304	2.46172	2.77198	0.951957	0.358988	0.564863	0.000215374	-2.05493	down	PREDICTED: uncharacterized protein LOC103404290 isoform X1 [Malus domestica]
MD00G1137200.gene	2.51291	3.00518	2.44425	0.721128	0.466442	0.317137	0.000537626	-2.05482	down	PREDICTED: uncharacterized protein LOC103421235 [Malus domestica]
MD09G1153300.gene	0.671372	0.720373	1.21383	0.191942	0.051876	0.325311	0.00181348	-2.05475	down	PREDICTED: MDIS1-interacting receptor like kinase 2-like [Malus domestica]
MD05G1336200.gene	177.851	217.763	344.079	65.9175	37.1058	38.5911	0.000152477	-2.05388	down	PREDICTED: oxygen-evolving enhancer protein 3-2, chloroplastic [Malus domestica]
MD09G1014300.gene	15.688	18.4122	26.7886	4.12454	2.68282	4.28668	5.12e-07	-2.05293	down	PREDICTED: probable adenylate kinase 7, mitochondrial [Malus domestica]
MD03G1128900.gene	49.6527	52.4746	102.749	8.28413	15.8094	14.4215	0.00338418	-2.05271	down	PREDICTED: superoxide dismutase [Cu-Zn], chloroplastic [Malus domestica]
MD03G1122300.gene	13.2544	16.169	20.3984	2.58632	3.35742	3.46619	2.74e-06	-2.0527	down	PREDICTED: zinc finger protein ZAT10-like [Malus domestica]
MD07G1208400.gene	5.44161	6.56212	5.37499	1.06535	1.32877	0.797811	2.64e-07	-2.05153	down	PREDICTED: UDP-glycosyltransferase 76F1-like [Malus domestica]
MD16G1021100.gene	1.58685	1.57128	1.62228	0.437799	0.182281	0.290453	0.00277891	-2.05005	down	PREDICTED: dynein light chain 1, cytoplasmic [Pyrus x bretschneideri]
MD00G1178300.gene	7.32878	8.59272	6.5852	1.99818	1.65239	0.639119	3.15e-07	-2.05004	down	PREDICTED: geranylgeranyl diphosphate reductase, chloroplastic-like [Malus domestica]
MD13G1177400.gene	1.53768	1.60837	0.814289	0.118183	0.143879	0.2026	0.00238834	-2.0496	down	PREDICTED: pyruvate, phosphate dikinase, chloroplastic-like [Malus domestica]
MD17G1096100.gene	14.7459	13.8365	12.9656	3.52258	2.26183	2.21408	4.66e-14	-2.04907	down	PREDICTED: glutamate receptor 3.4-like [Malus domestica]
MD07G1211300.gene	0.757933	1.25722	1.15068	0.192015	0.138125	0.231668	0.00241858	-2.04872	down	PREDICTED: myb-related protein 306-like [Malus domestica]
MD09G1032300.gene	1.32437	1.38761	2.02625	0.861313	0.188771	0.13489	0.000541129	-2.04763	down	PREDICTED: phosphoglucan phosphatase LSF1, chloroplastic-like [Malus domestica]
MD13G1136900.gene	46.3821	46.0657	36.317	9.18268	9.14286	6.30451	2.61e-15	-2.04755	down	PREDICTED: calponin homology domain-containing protein DDB_G0272472-like isoform X1 [Pyrus x bretschneideri]
MD15G1162600.gene	11.2427	13.4284	13.7771	2.12344	2.29862	2.90926	2.11e-07	-2.04488	down	PREDICTED: histone H2A.Z-specific chaperone CHZ1-like [Malus domestica]
MD12G1249300.gene	1.92867	3.35855	2.46504	0.581983	0.254308	0.657859	9.68e-05	-2.04367	down	PREDICTED: uncharacterized protein LOC103451078 isoform X1 [Malus domestica]
MD08G1037600.gene	10.2275	11.4385	14.8005	2.22784	1.79407	3.02033	1.28e-10	-2.04267	down	PREDICTED: protein DETOXIFICATION 33-like [Malus domestica]
MD02G1080100.gene	1.65586	0.947557	1.30391	0.248156	0.315364	0.155843	0.00225766	-2.04253	down	PREDICTED: proline-rich protein 36 isoform X2 [Pyrus x bretschneideri]
MD07G1191300.gene	1.39307	1.10968	1.25142	0.281367	0.337281	0.075856	0.000624811	-2.04148	down	PREDICTED: receptor-like protein kinase THESEUS 1 [Malus domestica]
MD15G1032300.gene	10.4451	10.3476	9.56755	2.49366	1.71808	1.63962	2e-08	-2.04096	down	PREDICTED: uncharacterized protein LOC103440437 [Malus domestica]
MD08G1006600.gene	4.05446	4.34745	5.47276	1.07618	0.756249	0.829066	1.73e-05	-2.04095	down	glutathione S-transferase [Prunus persica]
MD16G1014900.gene	1.42046	0.753792	1.68926	0.233443	0.316861	0.181656	0.000848179	-2.04084	down	histidine kinase 4-like [Malus domestica]
MD01G1092300.gene	4.9519	4.2573	4.56278	1.04382	0.592578	1.021	4.31e-08	-2.04012	down	PREDICTED: NAC domain-containing protein 30-like isoform X2 [Malus domestica]
MD14G1223700.gene	4.56305	4.17961	2.10029	0.917982	0.756053	0.39176	0.00136133	-2.03726	down	PREDICTED: protein ASPARTIC PROTEASE IN GUARD CELL 1-like [Malus domestica]
MD01G1207700.gene	4.06008	3.24361	2.96346	0.790596	0.70353	0.472764	4.21e-06	-2.03706	down	PREDICTED: probable receptor-like protein kinase At5g24010 [Malus domestica]
MD11G1256600.gene	6.8744	10.5892	8.93384	3.26214	0.854515	1.21899	5.44e-06	-2.03565	down	PREDICTED: uncharacterized protein LOC103413308 [Malus domestica]
Malus_domestica_newGene_2911	3.419	2.69154	2.4006	0.483262	0.806702	0.465096	0.000146813	-2.0355	down	PREDICTED: tetratricopeptide repeat protein 5-like [Pyrus x bretschneideri]
MD11G1291500.gene	1.31861	0.917462	1.32186	0.260455	0.254755	0.157117	0.00144187	-2.03392	down	PREDICTED: cysteine-rich receptor-like protein kinase 10 [Malus domestica]
MD14G1171100.gene	2.539	3.28538	1.94358	0.607696	0.388328	0.504218	0.000139807	-2.03182	down	PREDICTED: pentatricopeptide repeat-containing protein At3g48250, chloroplastic-like [Malus domestica]
MD07G1108500.gene	9.94285	9.90386	11.1482	2.99848	1.31214	1.74759	5.77e-12	-2.0318	down	PREDICTED: uncharacterized protein LOC103407257 [Malus domestica]
MD15G1348000.gene	0.830666	1.29577	1.78998	0.300056	0.16765	0.265788	0.000496216	-2.03136	down	PREDICTED: filament-like plant protein [Malus domestica]
MD11G1146200.gene	1.23837	1.1545	0.834553	0.157827	0.077665	0.351939	0.00324384	-2.0311	down	PREDICTED: transcription factor RAX2-like [Malus domestica]
MD08G1236000.gene	46.5472	47.9247	49.3866	12.4559	8.96193	6.51456	4.94e-15	-2.0295	down	potassium channel [Malus hupehensis]
MD01G1044500.gene	1.34678	0.888326	1.37111	0.34752	0.098609	0.237731	0.000681445	-2.0292	down	PREDICTED: LOW QUALITY PROTEIN: nodulation receptor kinase-like [Malus domestica]
MD16G1221700.gene	0.677736	0.568342	0.370958	0.095771	0.160972	0.034297	0.00216353	-2.02909	down	PREDICTED: kinesin-like protein KIF22 [Malus domestica]
MD13G1078800.gene	206.872	224.889	239.206	48.3987	47.5424	33.8709	2.03e-14	-2.02832	down	PREDICTED: hypersensitive-induced response protein 2 [Pyrus x bretschneideri]
MD15G1113000.gene	1.19244	1.33509	0.908098	0.331629	0.091214	0.248788	0.00157651	-2.02744	down	PREDICTED: glucan endo-1,3-beta-glucosidase 5 [Malus domestica]
MD13G1149600.gene	23.5305	22.7769	39.6427	4.89865	5.22397	6.51254	5.75e-05	-2.02661	down	PREDICTED: uncharacterized protein LOC108169739 [Malus domestica]
MD09G1140400.gene	4.77508	5.60304	4.96872	1.00297	0.988743	0.970561	9.76e-05	-2.02594	down	PREDICTED: uncharacterized protein LOC103441431 [Malus domestica]
MD14G1077700.gene	4.17411	5.39924	9.04306	1.16878	1.57675	0.78382	0.00176732	-2.0259	down	PREDICTED: probable calcium-binding protein CML50 [Malus domestica]
MD13G1141100.gene	1.65395	1.90189	1.13412	0.457046	0.154676	0.309218	0.000360848	-2.02547	down	PREDICTED: probable receptor-like protein kinase At5g18500 [Malus domestica]
MD15G1090300.gene	2.84571	2.22227	3.03262	0.850651	0.278168	0.4691	0.000865222	-2.02427	down	PREDICTED: putative disease resistance protein RGA3 [Malus domestica]
MD02G1101900.gene	0.912614	0.792206	0.709543	0.246945	0	0.128815	0.00363811	-2.02412	down	PREDICTED: kinesin-like protein KIN-7B [Pyrus x bretschneideri]
MD12G1203800.gene	1.05305	1.63554	2.59283	0.270137	0.219928	0.339881	0.00729101	-2.02408	down	PREDICTED: psbP domain-containing protein 1, chloroplastic-like isoform X2 [Malus domestica]
MD07G1068500.gene	2.45668	2.86771	1.45531	0.604724	0.31925	0.381247	0.000599934	-2.02368	down	PREDICTED: RING-H2 finger protein ATL7-like [Malus domestica]
MD16G1118400.gene	2.44729	3.5175	3.18261	0.565083	0.908488	0.227312	0.00188683	-2.02245	down	PREDICTED: DNA polymerase epsilon subunit C-like [Malus domestica]
MD12G1198000.gene	2.89875	2.91208	2.7982	0.466418	0.891959	0.343363	4.86e-05	-2.02068	down	PREDICTED: pectin acetylesterase 12 isoform X2 [Malus domestica]
MD15G1415600.gene	11.0497	11.4327	9.96919	2.66074	2.02308	1.70446	4.92e-12	-2.01994	down	PREDICTED: dynamin-like protein ARC5 [Pyrus x bretschneideri]
MD14G1037400.gene	293.729	300.117	195.182	51.9006	53.7655	48.5171	2.43e-08	-2.01935	down	PREDICTED: NDR1/HIN1-like protein 12 [Malus domestica]
MD08G1240000.gene	1.5501	1.50168	2.81666	0.466467	0.269067	0.405014	0.000742099	-2.01848	down	PREDICTED: transcription factor TCP8-like [Malus domestica]
MD05G1279200.gene	7.99433	7.32668	6.62476	2.05429	1.19214	1.10247	1.1e-11	-2.01755	down	auxin response factor 6-like [Malus domestica]
MD09G1171600.gene	12.6449	12.2277	10.0004	3.16507	1.69657	2.03504	2.37e-12	-2.0168	down	PREDICTED: protein STRUBBELIG-RECEPTOR FAMILY 6-like [Malus domestica]
MD05G1274500.gene	3.14631	2.57557	1.96756	0.874559	0.358796	0.282805	1.3e-05	-2.01265	down	PREDICTED: 187-kDa microtubule-associated protein AIR9-like [Malus domestica]
MD16G1083500.gene	5.11713	5.01318	6.31846	1.33217	0.72369	1.17871	1.78e-06	-2.01207	down	PREDICTED: glycosyltransferase family 92 protein RCOM_0530710-like [Malus domestica]
MD15G1258200.gene	6.85356	7.25199	8.1637	1.862	1.22943	1.29058	6.98e-07	-2.009	down	PREDICTED: pheophytinase, chloroplastic [Malus domestica]
MD12G1156200.gene	44.2855	56.8195	69.9797	13.5128	10.3909	9.78291	1.42e-10	-2.0066	down	PREDICTED: 7-deoxyloganetic acid glucosyltransferase-like [Malus domestica]
MD16G1108400.gene	21.3867	20.3949	11.3051	4.46014	3.05057	3.01821	0.000140058	-2.00456	down	PREDICTED: two-component response regulator ARR11-like isoform X1 [Malus domestica]
MD10G1260500.gene	14.9773	15.0772	9.52394	0.989797	4.55977	2.02592	4.86e-05	-2.00396	down	PREDICTED: uncharacterized protein LOC103435140 [Malus domestica]
MD16G1017500.gene	1.49205	1.11096	0.889169	0.129287	0.070662	0.482452	0.00102694	-2.00395	down	PREDICTED: probable RNA-dependent RNA polymerase 1 [Malus domestica]
MD17G1164600.gene	3.04185	4.93442	4.27291	0.941186	0.819632	0.530996	3.48e-06	-2.00346	down	PREDICTED: transmembrane protein 87A isoform X1 [Pyrus x bretschneideri]
Malus_domestica_newGene_7204	2.95614	5.87419	4.59323	0.937971	1.20018	0.431224	0.000169319	-1.99857	down	PREDICTED: protein SIEVE ELEMENT OCCLUSION B-like [Malus domestica]
MD13G1094400.gene	29.047	29.1175	20.1639	3.92085	5.27071	6.48715	5.7e-10	-1.99824	down	PREDICTED: pyrrolidone-carboxylate peptidase [Malus domestica]
MD13G1198300.gene	1.54095	1.29337	1.22798	0.547242	0.119993	0.148135	0.00169439	-1.99816	down	PREDICTED: protein IQ-DOMAIN 14-like [Pyrus x bretschneideri]
MD11G1285100.gene	27.0024	31.1921	46.8745	9.15843	5.67223	6.05983	6.23e-06	-1.99805	down	PREDICTED: RAN GTPase-activating protein 1 [Malus domestica]
MD03G1200100.gene	1.20181	1.16804	0.874798	0.312577	0.131467	0.204804	0.00311948	-1.99747	down	PREDICTED: AUGMIN subunit 4-like [Malus domestica]
MD15G1029100.gene	3.66799	3.01024	2.72009	1.16729	0.452079	0.257484	0.000279789	-1.99548	down	PREDICTED: deSI-like protein At4g17486 [Malus domestica]
MD02G1120500.gene	6.05427	5.62341	4.09496	0.870162	0.888863	1.33433	2.62e-06	-1.99444	down	PREDICTED: uncharacterized protein LOC103407069 [Malus domestica]
MD06G1215200.gene	15.0127	21.1988	26.2847	4.04377	2.51097	5.88152	1.92e-06	-1.99435	down	PREDICTED: uncharacterized protein LOC103437985 [Malus domestica]
MD16G1043600.gene	21.7598	24.2987	20.08	5.42656	4.04464	3.72446	7.47e-07	-1.99158	down	hypothetical protein PRUPE_1G310000, partial [Prunus persica]
MD03G1001100.gene	1.76601	3.02289	4.07314	0.686752	0.63465	0.413279	0.00104021	-1.99104	down	PREDICTED: leucoanthocyanidin dioxygenase [Malus domestica]
MD10G1055500.gene	3.18681	5.07436	2.99705	1.4629	0.775418	0	0.00126928	-1.99088	down	PREDICTED: probable myosin-binding protein 6 [Malus domestica]
MD09G1284900.gene	1.934	3.40462	3.6624	0.883925	0.390938	0.380801	4.35e-06	-1.99072	down	PREDICTED: uncharacterized protein LOC103406061 [Malus domestica]
MD17G1256800.gene	1.20013	0.443982	0.493967	0.165245	0.030296	0.106515	0.00767331	-1.98945	down	PREDICTED: valine--tRNA ligase, mitochondrial 1-like [Malus domestica]
MD15G1312200.gene	4.36875	3.49277	2.33281	1.02456	0.302599	0.824381	7.35e-05	-1.98923	down	PREDICTED: uncharacterized protein LOC103422969 [Malus domestica]
MD07G1293100.gene	2.80817	2.91648	4.26952	0.90465	0.600719	0.443083	0.00209261	-1.98809	down	PREDICTED: uncharacterized protein LOC103439895 [Malus domestica]
MD10G1085500.gene	8.22741	9.69348	13.294	3.95091	2.26671	0.01076	9.16e-05	-1.98692	down	TMV resistance protein N-like, partial [Prunus avium]
MD15G1163900.gene	26.6936	20.9934	18.0562	4.8361	4.37166	3.96877	4.19e-09	-1.98619	down	PREDICTED: pyrophosphate-energized vacuolar membrane proton pump [Malus domestica]
Malus_domestica_newGene_1405	1.10435	1.03863	1.12528	0.273462	0.192554	0.181091	0.000167727	-1.98603	down	reverse transcriptase [Corchorus capsularis]
MD12G1080200.gene	8.5885	8.31116	12.435	2.30441	1.45094	2.17295	7.69e-08	-1.98523	down	PREDICTED: RNA-binding protein 8A-like [Pyrus x bretschneideri]
MD13G1186300.gene	3.18332	3.36366	1.4303	0.770422	0.722982	0.079801	0.00719721	-1.98485	down	PREDICTED: uncharacterized GPI-anchored protein At3g06035-like [Malus domestica]
Malus_domestica_newGene_5850	2.32865	1.65518	2.36033	0.513093	0.195447	0.557475	0.00267298	-1.98451	down	PREDICTED: uncharacterized protein LOC108868207 [Pyrus x bretschneideri]
MD13G1026500.gene	14.6101	18.3713	33.51	5.7886	3.87287	3.64288	0.00557123	-1.98324	down	PREDICTED: multicopper oxidase LPR2-like [Pyrus x bretschneideri]
MD04G1055600.gene	6.06254	5.39577	9.07239	1.93864	0.881789	1.13095	9.29e-07	-1.9828	down	uncharacterized protein LOC18775749 [Prunus persica]
MD08G1194300.gene	7.06723	6.12621	7.10532	1.4101	1.14274	1.50793	2.68e-06	-1.98162	down	PREDICTED: phosphoribosylformylglycinamidine cyclo-ligase, chloroplastic/mitochondrial-like [Malus domestica]
MD10G1203200.gene	66.0573	63.0968	66.6249	15.6279	9.02825	14.979	4.12e-14	-1.98134	down	PREDICTED: elongation factor 2 [Malus domestica]
MD02G1046300.gene	1.80172	1.49333	1.5538	0.446069	0.221957	0.292968	0.00143028	-1.98064	down	PREDICTED: polyol transporter 5-like [Malus domestica]
MD02G1164700.gene	5.17119	4.52925	5.21101	1.34028	0.764026	0.901177	5.46e-07	-1.97993	down	PREDICTED: probable disease resistance protein At5g66900 [Malus domestica]
MD10G1017300.gene	24.4079	25.3112	37.3015	6.63529	5.30136	5.19676	3.45e-08	-1.979	down	PREDICTED: pathogen-related protein-like isoform X1 [Malus domestica]
MD17G1010700.gene	2.22183	2.13044	2.70068	0.574875	0.229687	0.540597	0.00061496	-1.97807	down	PREDICTED: uncharacterized protein LOC103404154 [Malus domestica]
MD01G1120600.gene	4.36814	5.11947	6.33901	0.600574	0.803301	1.69631	4.31e-05	-1.97775	down	PREDICTED: metal tolerance protein 11 isoform X1 [Malus domestica]
MD03G1123700.gene	1.4354	1.89692	1.74256	0.45466	0.195124	0.340315	0.00248806	-1.97692	down	PREDICTED: lysM domain receptor-like kinase 3 [Malus domestica]
MD02G1096300.gene	74.815	80.5705	40.6277	12.5182	17.4368	9.19474	0.000347022	-1.97598	down	PREDICTED: uncharacterized protein LOC103406845 [Malus domestica]
MD03G1201300.gene	1.01995	1.07952	1.09474	0.268628	0.217603	0.150097	0.00153636	-1.97448	down	PREDICTED: uncharacterized protein LOC103422923 [Malus domestica]
MD10G1291000.gene	6.88635	5.94414	4.65147	1.53939	0.983785	1.01934	9.45e-08	-1.97437	down	PREDICTED: LOW QUALITY PROTEIN: putative leucine-rich repeat receptor-like serine/threonine-protein kinase At2g14440 [Malus domestica]
MD10G1305000.gene	15.8982	17.2803	20.3981	4.37367	2.80951	3.57206	8.79e-12	-1.97365	down	PREDICTED: equilibrative nucleotide transporter 3-like isoform X1 [Pyrus x bretschneideri]
MD08G1097900.gene	18.2613	18.8733	16.6316	4.01218	3.26647	3.6114	8.42e-13	-1.97109	down	PREDICTED: probable serine/threonine-protein kinase At1g01540 [Malus domestica]
MD07G1043600.gene	8.65889	12.8071	16.3451	3.09962	1.80807	2.74817	1.42e-05	-1.96942	down	PREDICTED: uncharacterized protein LOC103952108 [Pyrus x bretschneideri]
MD11G1174300.gene	45.9204	47.7938	37.8429	10.9721	10.0322	5.55094	1.49e-13	-1.96825	down	PREDICTED: uncharacterized protein LOC103448116 [Malus domestica]
MD11G1040000.gene	3.63732	2.66758	3.48807	0.175617	0.520604	1.24681	0.00274572	-1.96553	down	PREDICTED: transcription factor TGA5-like [Malus domestica]
MD04G1042700.gene	22.1641	24.7067	17.9175	4.80293	3.73802	4.66161	9.29e-12	-1.96492	down	COL domain class transcription factor [Malus domestica]
MD15G1137200.gene	3.72331	6.0343	8.94711	2.40711	0.768044	0.590636	0.00739433	-1.96489	down	PREDICTED: aldehyde dehydrogenase family 3 member H1-like [Malus domestica]
MD16G1046300.gene	5.18692	6.1785	7.23405	0.637746	1.21294	1.92511	3.28e-05	-1.96441	down	PREDICTED: GDT1-like protein 4 isoform X2 [Pyrus x bretschneideri]
MD02G1176500.gene	0.686486	0.867449	0.612999	0.178797	0.041063	0.216809	0.00216234	-1.96415	down	PREDICTED: kinesin-like protein KIN-4A [Pyrus x bretschneideri]
MD05G1307500.gene	4.42671	4.5927	2.30998	0.644179	0.872617	0.725165	0.000473388	-1.96375	down	PREDICTED: ras-related protein RABA1f-like [Malus domestica]
MD15G1405900.gene	109.673	106.218	116.226	28.9806	19.9972	18.7534	9.02e-14	-1.96364	down	PREDICTED: patellin-3-like [Malus domestica]
MD02G1141400.gene	9.88483	12.0733	8.45363	2.11468	2.67615	1.31954	3.88e-09	-1.96334	down	PREDICTED: AAA-ATPase At2g18193-like [Malus domestica]
MD15G1216700.gene	2.04489	1.86432	1.78893	0.557663	0.375543	0.209156	0.000182399	-1.9604	down	PREDICTED: LOW QUALITY PROTEIN: uncharacterized protein At1g04910 [Malus domestica]
MD03G1225500.gene	15.1532	15.2969	9.85858	3.59422	2.68698	1.95561	4.19e-07	-1.95801	down	PREDICTED: choline transporter-like protein 2 [Malus domestica]
MD08G1029000.gene	2.41762	3.0636	4.20304	0.578782	0.764728	0.596411	0.00019188	-1.95756	down	PREDICTED: uncharacterized sugar kinase slr0537-like isoform X2 [Malus domestica]
MD07G1270800.gene	9.77568	12.6713	7.97302	3.16335	2.08603	0.968788	1.94e-06	-1.95707	down	hypothetical protein CICLE_v10004755mg [Citrus clementina]
MD04G1008500.gene	4.70807	5.92213	4.13331	0.774303	1.1455	1.05175	9.18e-05	-1.95615	down	PREDICTED: probable calcium-binding protein CML22 isoform X1 [Malus domestica]
MD11G1080700.gene	35.9094	37.3543	41.1372	8.12723	5.41378	9.97374	9.04e-14	-1.95556	down	PREDICTED: beta-glucosidase BoGH3B-like [Malus domestica]
MD07G1110800.gene	2.07282	3.98322	4.5177	1.07508	0.332793	0.962314	0.00237772	-1.95507	down	PREDICTED: uncharacterized protein LOC103962244 [Pyrus x bretschneideri]
MD12G1117300.gene	2.54497	2.94799	3.70228	0.699538	0.811867	0.262098	0.00307239	-1.95456	down	hypothetical protein L484_024375 [Morus notabilis]
MD02G1086000.gene	11.6063	12.0499	16.3146	2.01395	2.46602	3.6565	9.25e-08	-1.9543	down	PREDICTED: PHD finger protein ALFIN-LIKE 4-like [Pyrus x bretschneideri]
MD07G1249200.gene	0.69825	0.809807	0.642366	0.136405	0.076452	0.216032	0.00466532	-1.94891	down	PREDICTED: WD repeat-containing protein WRAP73 isoform X2 [Malus domestica]
MD05G1263900.gene	76.5107	92.104	105.625	30.8648	8.67084	17.7715	5.7e-11	-1.94696	down	PREDICTED: 60S ribosomal protein L8-3 [Malus domestica]
MD14G1185500.gene	4.00845	4.21811	7.06406	1.20126	0.591996	1.37397	0.000325717	-1.94308	down	PREDICTED: calmodulin-binding protein 60 A [Malus domestica]
MD12G1012400.gene	2.0763	2.97754	3.01001	0.173371	0.232725	1.21462	0.00464492	-1.94162	down	PREDICTED: uncharacterized protein LOC103944347 [Pyrus x bretschneideri]
MD07G1045600.gene	0.789772	1.10533	1.31527	0.178246	0.325436	0.159108	0.00201786	-1.94137	down	PREDICTED: putative disease resistance RPP13-like protein 1 [Malus domestica]
MD02G1173500.gene	37.8602	45.5024	47.8911	7.98304	11.2162	7.46292	1.13e-08	-1.94092	down	PREDICTED: protein RALF-like 34 [Pyrus x bretschneideri]
MD02G1020100.gene	115.988	114.002	99.5242	27.6798	20.3232	20.2459	8.47e-14	-1.94046	down	PREDICTED: protein SRG1-like [Malus domestica]
MD06G1141200.gene	1.77038	2.33716	2.73756	0.565147	0.383801	0.451037	0.00188527	-1.94021	down	PREDICTED: nuclear transcription factor Y subunit C-1-like [Malus domestica]
MD11G1133400.gene	1.86757	1.92586	3.18997	0.842295	0.231906	0.380611	0.000378922	-1.93961	down	PREDICTED: beta-galactosidase 8-like [Malus domestica]
MD15G1425400.gene	9.95602	9.57323	8.18695	2.80921	1.45669	1.3965	8.28e-12	-1.93907	down	PREDICTED: importin-4-like [Pyrus x bretschneideri]
MD16G1031400.gene	80.3085	90.6725	75.4703	20.3977	14.4107	16.3374	1.11e-12	-1.93899	down	PREDICTED: uncharacterized protein LOC103403221 [Malus domestica]
MD11G1157800.gene	6.55223	7.16673	6.60606	1.9244	1.07324	1.22996	6.92e-09	-1.9368	down	nucleobase-ascorbate transporter 12-like [Malus domestica]
MD13G1159000.gene	3.1582	3.86391	2.96977	0.759146	0.210815	1.09033	0.00138181	-1.93637	down	PREDICTED: GATA transcription factor 15 [Pyrus x bretschneideri]
MD10G1054500.gene	80.0475	95.5253	100.466	18.3228	14.9882	24.0525	1.17e-13	-1.93454	down	PREDICTED: uncharacterized protein LOC103445000 [Malus domestica]
MD15G1264100.gene	0.471571	0.796587	0.483231	0.120888	0.078702	0.145427	0.00426632	-1.93394	down	PREDICTED: ATP-dependent DNA helicase DDM1 [Malus domestica]
MD17G1009900.gene	30.6026	29.4513	24.4382	8.44079	4.23165	5.0428	1.92e-13	-1.93385	down	PREDICTED: acyltransferase-like protein At3g26840, chloroplastic [Malus domestica]
MD15G1090400.gene	2.10708	1.76942	2.27572	0.433306	0.320519	0.383373	0.00366859	-1.93307	down	disease resistance protein TAO1-like [Prunus avium]
MD13G1101600.gene	1.72131	1.21924	1.08301	0.41363	0.23132	0.194736	0.00176267	-1.93011	down	PREDICTED: LOW QUALITY PROTEIN: uncharacterized protein LOC103452384 [Malus domestica]
MD15G1356100.gene	7.32237	7.40288	6.91806	1.47988	1.66239	1.32849	1.35e-08	-1.92853	down	PREDICTED: uncharacterized protein At1g04910 [Malus domestica]
MD05G1183600.gene	2.02183	2.18925	1.60231	0.317266	0.417584	0.358525	0.000117191	-1.92675	down	PREDICTED: uncharacterized protein LOC103435787 isoform X2 [Malus domestica]
MD05G1020300.gene	3.01149	4.38754	4.50363	0.868578	0.805603	0.803451	0.00140138	-1.92599	down	PREDICTED: probable serine/threonine-protein kinase At4g35230 [Malus domestica]
MD17G1111600.gene	7.8337	5.64828	7.0415	1.23153	1.11184	2.28859	3.61e-06	-1.92543	down	PREDICTED: N-acetyltransferase 9-like [Malus domestica]
MD11G1096000.gene	11.5875	15.3946	10.582	2.45639	3.31502	1.96004	1.2e-06	-1.92472	down	PREDICTED: uncharacterized protein LOC103412856 isoform X2 [Malus domestica]
MD09G1291800.gene	3.66607	3.50131	3.99431	0.612327	0.968381	0.61141	0.000529398	-1.92449	down	PREDICTED: uncharacterized protein LOC103444488 isoform X1 [Malus domestica]
MD04G1104500.gene	2.54692	3.21156	3.8319	0.865191	0.476216	0.666997	4.62e-08	-1.92431	down	PREDICTED: probable DNA helicase MCM8 [Malus domestica]
MD12G1237400.gene	1.97574	1.90957	2.14508	0.28253	0.283994	0.672492	0.00116542	-1.92411	down	PREDICTED: uncharacterized protein LOC103451015 [Malus domestica]
MD09G1281300.gene	6.99345	9.8591	10.1914	2.03057	1.21265	2.34922	8.96e-09	-1.92378	down	PREDICTED: phytoene synthase 2, chloroplastic [Malus domestica]
MD16G1093900.gene	0.89031	0.804355	1.1148	0.144101	0.151074	0.279523	0.00451484	-1.92373	down	PREDICTED: transcription factor bHLH90 [Malus domestica]
MD12G1064400.gene	2.62584	2.92386	3.89034	0.607937	0.333114	1.01705	4.94e-06	-1.9194	down	PREDICTED: uncharacterized protein LOC103420212 [Malus domestica]
MD16G1043500.gene	26.3013	31.7192	29.7041	7.40073	5.94088	5.04697	2.07e-12	-1.91813	down	PREDICTED: ethylene-responsive transcription factor ERF118-like [Malus domestica]
MD01G1095100.gene	7.67823	9.71708	6.5232	2.3967	1.5095	1.17132	9.85e-09	-1.91333	down	PREDICTED: NAC domain-containing protein 5-like isoform X1 [Malus domestica]
MD01G1173400.gene	6.25184	5.45017	6.89242	1.77304	1.09235	0.968916	3.33e-09	-1.9109	down	PREDICTED: uncharacterized protein LOC103952782 isoform X2 [Pyrus x bretschneideri]
MD04G1071000.gene	28.1331	37.7161	42.1696	10.3983	5.44507	7.06446	3.5e-11	-1.9104	down	PREDICTED: PGR5-like protein 1A, chloroplastic [Malus domestica]
MD04G1209400.gene	7.51295	10.3986	12.8094	3.37387	1.63225	1.47649	2.81e-06	-1.90825	down	PREDICTED: UPF0603 protein At1g54780, chloroplastic-like [Malus domestica]
MD07G1278200.gene	2.0819	1.97598	3.0304	0.477901	0.632159	0.298882	0.00109006	-1.9062	down	PREDICTED: probable RNA-binding protein 18 isoform X2 [Gossypium raimondii]
MD12G1220900.gene	51.4121	55.4799	74.2844	15.404	12.485	10.3091	6.24e-12	-1.90303	down	PREDICTED: amidase 1-like [Pyrus x bretschneideri]
MD13G1002500.gene	13.762	14.3069	10.3287	3.21314	2.31406	2.65494	2.02e-10	-1.90231	down	PREDICTED: calumenin-A-like [Malus domestica]
MD08G1096700.gene	1.56648	1.637	1.38617	0.322739	0.216724	0.413177	0.00321802	-1.90143	down	PREDICTED: LOW QUALITY PROTEIN: NAC domain-containing protein 72-like [Malus domestica]
MD04G1079600.gene	5.75512	6.04258	4.18414	1.09448	0.8361	1.47081	2.9e-07	-1.90141	down	PREDICTED: probable leucine-rich repeat receptor-like protein kinase At5g63930 [Malus domestica]
MD07G1275000.gene	2.62893	2.62203	3.4983	0.80624	0.355861	0.730232	0.000228784	-1.90122	down	PREDICTED: LOW QUALITY PROTEIN: putative transporter arsB [Malus domestica]
MD06G1108400.gene	3.01863	3.98011	4.15187	1.04637	0.785701	0.630242	2.74e-05	-1.90042	down	PREDICTED: uncharacterized protein LOC103949237 [Pyrus x bretschneideri]
Malus_domestica_newGene_1302	2.75468	2.6028	1.98877	1.14179	0.259835	0.166704	0.000218505	-1.89977	down	PREDICTED: uncharacterized protein LOC103449565 [Malus domestica]
MD10G1140500.gene	3.29545	4.22431	4.92636	0.989608	0.68281	0.95986	6.44e-05	-1.89868	down	PREDICTED: probable serine/threonine-protein kinase NAK [Malus domestica]
MD01G1196900.gene	10.4378	10.4954	10.4214	2.21826	1.78762	2.67987	1.14e-08	-1.89852	down	PREDICTED: BAG family molecular chaperone regulator 1 [Malus domestica]
MD11G1285200.gene	3.59205	3.54665	4.42689	0.525702	0.700929	1.19694	0.000325717	-1.89814	down	PREDICTED: uncharacterized protein LOC103448999 [Malus domestica]
MD11G1318000.gene	3.16785	3.24007	2.79295	1.1374	0.465695	0.359669	0.000118686	-1.898	down	PREDICTED: probable galacturonosyltransferase-like 7 [Malus domestica]
MD00G1082500.gene	5.18138	5.72097	2.2561	1.09921	0.987957	0.71233	0.0072932	-1.89553	down	PREDICTED: receptor-like protein 2 [Malus domestica]
MD07G1181900.gene	2.11391	1.45829	1.7084	0.338001	0.261599	0.525539	0.00450126	-1.89541	down	PREDICTED: serine/threonine-protein kinase ATG1t-like [Malus domestica]
MD12G1246300.gene	809.046	827.036	785.593	178.72	171.316	168.388	7.54e-09	-1.89238	down	PREDICTED: phosphoenolpyruvate carboxylase kinase 2 [Malus domestica]
MD14G1226300.gene	8.10563	6.99004	8.92928	1.94316	1.99129	1.12971	6.34e-07	-1.89005	down	PREDICTED: ethylene-responsive transcription factor ERF118-like [Malus domestica]
MD12G1210000.gene	7.25819	8.27576	9.66375	1.97831	1.10224	1.82443	1.74e-07	-1.88966	down	PREDICTED: probable protein phosphatase 2C 34 [Malus domestica]
MD05G1163100.gene	3.16504	3.25042	3.64802	0.734976	0.613867	0.981214	0.000301902	-1.88664	down	PREDICTED: putative SOS response-associated peptidase YoqW isoform X1 [Malus domestica]
MD10G1315100.gene	64.866	73.1728	62.1158	14.7226	15.4567	12.5896	2.75e-13	-1.88554	down	PREDICTED: probable xyloglucan endotransglucosylase/hydrolase protein 8 [Malus domestica]
MD09G1223900.gene	2.06456	2.27929	1.55457	0.34385	0.542584	0.337505	0.00197798	-1.88469	down	PREDICTED: deSI-like protein At4g17486 [Malus domestica]
MD02G1027900.gene	42.6122	43.906	46.1992	11.4477	8.69367	8.41678	5.48e-13	-1.88312	down	PREDICTED: putative clathrin assembly protein At2g25430 [Malus domestica]
MD13G1016900.gene	11.1423	13.3734	13.0158	3.39205	2.75791	1.99487	7.48e-09	-1.88297	down	PREDICTED: zinc finger protein 4-like [Malus domestica]
MD15G1199100.gene	2.11781	5.40817	4.31158	0.96374	0.785272	0.782593	0.00476384	-1.88135	down	PREDICTED: arginine--tRNA ligase, cytoplasmic-like isoform X1 [Pyrus x bretschneideri]
MD02G1189300.gene	1.94913	2.47801	3.447	0.861184	0.36402	0.429851	0.00499039	-1.87985	down	PREDICTED: basic leucine zipper 8-like [Malus domestica]
MD07G1151000.gene	3.16354	3.78239	4.80134	0.935805	0.599098	0.994488	7.47e-05	-1.87982	down	PREDICTED: transcription factor bHLH13 [Malus domestica]
MD07G1006700.gene	17.6216	21.617	23.9515	4.24118	5.88691	3.27093	1.01e-09	-1.87952	down	PREDICTED: DNA-damage-repair/toleration protein DRT100 [Malus domestica]
MD11G1276600.gene	2.35058	2.90786	3.47817	0.606225	0.459154	0.800758	0.000225774	-1.87793	down	PREDICTED: uncharacterized protein LOC103448920 [Malus domestica]
MD17G1049000.gene	1.60384	1.50179	1.12595	0.360657	0.379251	0.153595	0.00338122	-1.87763	down	PREDICTED: homeobox-leucine zipper protein HAT7 [Malus domestica]
MD04G1102000.gene	1.45706	1.75681	1.35706	0.435038	0.324089	0.220823	0.00169554	-1.87732	down	PREDICTED: L-type lectin-domain containing receptor kinase VIII.1-like [Malus domestica]
MD01G1199000.gene	59.8746	82.1984	68.136	16.7482	17.6106	10.6577	6.17e-12	-1.87688	down	PREDICTED: 3-hexulose-6-phosphate isomerase-like [Malus domestica]
MD03G1046000.gene	6.67261	6.94993	7.30805	1.86577	1.00114	1.69239	1.58e-08	-1.87615	down	PREDICTED: transmembrane protein 56-like isoform X1 [Pyrus x bretschneideri]
MD17G1229500.gene	1.62115	1.66689	1.22025	0.189833	0.40105	0.360649	0.00368612	-1.8761	down	PREDICTED: ACT domain-containing protein ACR11-like isoform X1 [Malus domestica]
MD11G1233100.gene	1.70973	1.73998	1.57483	0.46208	0.084347	0.478225	0.00725296	-1.8734	down	PREDICTED: calcium-binding protein PBP1-like [Malus domestica]
MD08G1049600.gene	8.2113	8.99194	16.3086	2.25777	2.20959	2.72902	0.00205965	-1.87232	down	zinc finger protein CONSTANS-LIKE 4-like [Malus domestica]
MD13G1084100.gene	9.87065	15.2517	14.3681	3.0269	2.24717	3.28528	7.54e-08	-1.87118	down	transcription factor MYB1R1-like [Malus domestica]
MD15G1228200.gene	17.9576	16.8776	16.5848	3.86857	3.50881	3.75979	1.25e-11	-1.87101	down	PREDICTED: plant intracellular Ras-group-related LRR protein 4-like [Pyrus x bretschneideri]
MD09G1145600.gene	12.9831	12.2584	12.6784	2.58342	2.12567	3.36551	3.22e-10	-1.87028	down	TT12-1 MATE transporter [Malus domestica]
MD06G1204000.gene	1.57763	1.30454	1.63853	0.432211	0.233342	0.310451	0.00137245	-1.86995	down	PREDICTED: squamosa promoter-binding-like protein 6 [Pyrus x bretschneideri]
MD03G1161000.gene	1.78055	2.77245	2.04148	0.59135	0.296685	0.592774	0.00464389	-1.86844	down	PREDICTED: protein disulfide-isomerase LQY1, chloroplastic-like [Malus domestica]
MD16G1144300.gene	7.33947	9.91377	10.1611	2.70085	2.22772	2.53592	5.3e-07	-1.86819	down	PREDICTED: uncharacterized protein LOC103950375 [Pyrus x bretschneideri]
MD09G1025800.gene	2.05665	2.94718	3.52777	0.598893	0.336464	0.690956	0.00133952	-1.86815	down	PREDICTED: serine/threonine-protein kinase HT1-like [Prunus mume]
MD15G1226500.gene	2.64464	3.08635	5.01886	0.9522	0.629165	0.743568	0.000393192	-1.86712	down	PREDICTED: probable L-type lectin-domain containing receptor kinase S.5 [Malus domestica]
MD15G1369300.gene	3.10861	3.99874	4.48378	0.844423	0.329653	1.28973	0.00429802	-1.86476	down	PREDICTED: multifunctional methyltransferase subunit TRM112-like protein At1g22270 [Pyrus x bretschneideri]
MD08G1124500.gene	11.4531	11.5061	12.6331	2.90759	2.12732	2.95443	8.29e-06	-1.86296	down	PREDICTED: AIG2-like protein [Malus domestica]
MD10G1076700.gene	7.53886	7.34322	5.08633	1.58767	1.79219	0.954753	8.47e-07	-1.86231	down	PREDICTED: probable receptor-like serine/threonine-protein kinase At4g34500 [Malus domestica]
MD05G1179800.gene	24.1355	27.44	27.8746	7.96971	4.91918	4.377	9.09e-12	-1.86144	down	PREDICTED: alcohol dehydrogenase-like [Malus domestica]
MD06G1201600.gene	0.337141	0.383261	0.381369	0.080443	0.06369	0.082712	0.00657143	-1.86055	down	PREDICTED: chaperone protein ClpB1 [Malus domestica]
MD06G1178300.gene	4.37707	5.78937	3.96459	1.522	0.647396	0.932196	0.000286708	-1.86011	down	rac-like GTP-binding protein 3 [Prunus persica]
MD05G1138400.gene	2.21131	1.64397	2.27775	0.578682	0.102627	0.56204	5.69e-05	-1.85914	down	PREDICTED: disease resistance protein RML1A-like [Pyrus x bretschneideri]
MD15G1076400.gene	5.1215	6.47635	3.98979	1.26569	1.03863	1.10383	1.32e-06	-1.85912	down	PREDICTED: putative receptor protein kinase ZmPK1 [Malus domestica]
MD13G1054800.gene	0.802339	0.49924	1.14412	0.138483	0.288861	0.082921	0.00680087	-1.85867	down	PREDICTED: putative pentatricopeptide repeat-containing protein At1g68930 [Malus domestica]
Malus_domestica_newGene_5846	0.907337	1.26118	1.59438	0.387147	0.231208	0.200367	0.000184458	-1.85722	down	T4.14 [Malus x robusta]
MD06G1182600.gene	10.0186	9.49422	10.8281	2.12259	2.05644	2.45264	8.14e-09	-1.85607	down	PREDICTED: protein EDS1L-like [Malus domestica]
MD16G1076100.gene	0.412618	0.6749	0.688005	0.237752	0.097704	0.052441	0.00552955	-1.85585	down	transcription factor MYB88 [Malus domestica]
MD17G1278100.gene	0.719957	1.57022	1.07177	0.323375	0.243382	0.167179	0.00472417	-1.85374	down	PREDICTED: probable WRKY transcription factor 23 [Malus domestica]
MD08G1011600.gene	2.82659	3.74511	2.27713	0.739054	0.365994	0.833884	0.00134969	-1.8531	down	PREDICTED: thaumatin-like protein 1b [Malus domestica]
MD15G1299200.gene	2.44896	1.11714	0.949568	0.260556	0.366035	0.182439	0.00502137	-1.85269	down	hypothetical protein PRUPE_6G218600 [Prunus persica]
MD08G1087900.gene	20.4551	19.8011	40.5196	7.31215	3.41035	7.14673	0.00814949	-1.84989	down	PREDICTED: subtilisin-like protease SBT1.7 [Malus domestica]
MD05G1170800.gene	13.8939	14.8504	14.6933	3.78698	3.21056	2.48471	3.96e-11	-1.84976	down	PREDICTED: uncharacterized protein LOC103435860 isoform X1 [Malus domestica]
MD05G1345400.gene	100.527	102.74	152.697	30.5737	31.0729	14.9904	1.24e-06	-1.84948	down	PREDICTED: autophagy-related protein 8C-like [Malus domestica]
MD16G1007000.gene	2.61023	2.59082	1.52444	0.354897	0.53225	0.567645	0.00377201	-1.84915	down	PREDICTED: uncharacterized protein LOC103403429 [Malus domestica]
MD09G1010400.gene	5.40246	4.8593	4.87189	1.03122	1.38357	0.868332	0.000480349	-1.849	down	PREDICTED: uncharacterized protein LOC103442124 [Malus domestica]
MD17G1226300.gene	2.00712	1.5834	1.92878	0.355635	0.462788	0.304328	0.000204961	-1.84416	down	PREDICTED: uncharacterized protein LOC103945387 [Pyrus x bretschneideri]
MD09G1031200.gene	96.9332	112.242	108.34	23.4049	24.8939	21.6295	1.03e-12	-1.84054	down	PREDICTED: universal stress protein A-like protein [Malus domestica]
MD10G1273000.gene	3.55021	4.08536	4.61306	1.21232	0.599135	0.71005	3.35e-06	-1.83985	down	PREDICTED: probable LRR receptor-like serine/threonine-protein kinase At1g07650 isoform X1 [Malus domestica]
MD13G1169100.gene	3.49191	2.99088	2.67908	1.02285	0.551702	0.462044	0.000124857	-1.83879	down	PREDICTED: probable protein phosphatase 2C 40 [Malus domestica]
MD16G1053600.gene	14.3624	13.8878	14.5617	3.34031	2.44786	3.49524	3.81e-11	-1.83851	down	PREDICTED: transcription factor bHLH49-like isoform X1 [Malus domestica]
MD08G1029700.gene	29.9319	42.6285	67.2585	13.0266	11.066	6.24516	0.00365361	-1.83813	down	PREDICTED: uncharacterized protein LOC103955387 isoform X2 [Pyrus x bretschneideri]
MD11G1033200.gene	1.84124	2.87058	2.02437	0.659634	0.365964	0.483469	3.86e-06	-1.83795	down	PREDICTED: putative disease resistance RPP13-like protein 1 [Pyrus x bretschneideri]
MD14G1090600.gene	0.589155	0.448389	1.09307	0.15943	0.085229	0.46092	0.00737707	-1.83775	down	DNA gyrase subunit B, chloroplastic/mitochondrial-like [Prunus avium]
MD16G1002100.gene	3.26773	4.31752	3.04923	0.877017	0.743222	0.71015	0.000420891	-1.83724	down	PREDICTED: superoxide dismutase [Fe] 3, chloroplastic-like isoform X1 [Malus domestica]
MD04G1155700.gene	1.18035	1.82356	2.05164	0.264153	0.423555	0.407677	0.00179889	-1.83619	down	PREDICTED: acyl-coenzyme A oxidase 4, peroxisomal-like [Malus domestica]
MD05G1050100.gene	36.4457	36.3094	32.3574	8.70444	6.30021	8.44154	1.43e-11	-1.83533	down	PREDICTED: uncharacterized protein LOC103940797 [Pyrus x bretschneideri]
MD17G1029300.gene	5.0761	6.18158	3.45377	1.59486	1.06266	0.497596	0.000716747	-1.83468	down	PREDICTED: LOB domain-containing protein 25 [Malus domestica]
MD02G1304400.gene	14.5437	14.1803	9.57101	2.76255	2.70808	2.95474	2.34e-06	-1.8345	down	PREDICTED: cinnamoyl-CoA reductase 1-like isoform X1 [Malus domestica]
MD10G1336700.gene	6.80045	6.61579	6.29338	1.85336	1.85116	0.632736	9.8e-06	-1.83396	down	PREDICTED: uncharacterized protein LOC103963746 isoform X1 [Pyrus x bretschneideri]
MD01G1200400.gene	6.64545	9.39721	6.57256	1.74765	2.24967	1.03646	1.58e-05	-1.83386	down	PREDICTED: remorin-like isoform X2 [Malus domestica]
MD01G1187800.gene	152.899	167.406	234.009	52.1732	34.461	36.9504	1.86e-08	-1.83313	down	PREDICTED: DEAD-box ATP-dependent RNA helicase 7 [Malus domestica]
Malus_domestica_newGene_6160	3.24287	3.08077	2.542	0.530237	1.47201	0.193782	0.00232306	-1.83278	down	PREDICTED: ketol-acid reductoisomerase, chloroplastic [Prunus mume]
MD11G1146900.gene	4.26891	3.41834	3.10725	0.907838	1.00101	0.467101	0.000211454	-1.83236	down	PREDICTED: protein NUCLEAR FUSION DEFECTIVE 4 [Malus domestica]
MD05G1006000.gene	3.38408	5.92913	3.69736	0.596527	0.6352	1.66007	0.00133011	-1.83162	down	PREDICTED: RING-H2 finger protein ATL7 isoform X1 [Pyrus x bretschneideri]
MD14G1173400.gene	2.58038	4.3741	4.91932	1.03253	0.970074	0.60478	0.00278295	-1.82735	down	PREDICTED: acidic mammalian chitinase-like [Malus domestica]
MD12G1255200.gene	3.46689	5.09769	3.99716	1.41269	0.64946	0.772531	7.2e-05	-1.8263	down	PREDICTED: violaxanthin de-epoxidase, chloroplastic [Malus domestica]
MD05G1135000.gene	1.61621	1.30256	2.05954	0.476495	0.182205	0.425707	0.00304761	-1.82569	down	PREDICTED: probable serine/threonine-protein kinase NAK [Pyrus x bretschneideri]
MD16G1177700.gene	4.47555	6.2536	5.72302	1.27531	0.890037	1.49032	3.08e-06	-1.82533	down	PREDICTED: LEC14B homolog [Malus domestica]
MD12G1254800.gene	9.06461	7.37256	5.85245	1.43156	1.01831	2.55906	9.52e-06	-1.82472	down	PREDICTED: uncharacterized protein LOC103451112 isoform X1 [Malus domestica]
MD03G1199000.gene	1.95053	2.30812	1.18622	0.304847	0.150565	0.546041	0.00806804	-1.82442	down	PREDICTED: putative lactoylglutathione lyase isoform X1 [Malus domestica]
MD13G1121900.gene	9.4956	9.67375	6.82213	1.72593	2.47969	1.46234	1.52e-07	-1.82315	down	PREDICTED: probable DNA primase large subunit [Malus domestica]
MD04G1083800.gene	8.19585	9.15236	6.59709	1.7146	1.3045	2.78582	3.4e-06	-1.82235	down	PREDICTED: axial regulator YABBY 1-like isoform X1 [Malus domestica]
MD15G1185700.gene	8.94677	11.1219	8.4312	2.09914	2.07972	1.53498	1.36e-08	-1.82134	down	PREDICTED: kinesin-like protein KIN-13B [Pyrus x bretschneideri]
MD00G1098200.gene	4.06018	4.05971	3.24244	0	1.88013	0.543264	0.00170096	-1.82113	down	PREDICTED: uncharacterized protein LOC103938828 [Pyrus x bretschneideri]
MD16G1193700.gene	7.72407	10.514	11.7465	1.55469	2.44585	2.64503	1.32e-06	-1.82006	down	PREDICTED: photosystem II D1 precursor processing protein PSB27-H2, chloroplastic-like [Malus domestica]
MD14G1242700.gene	632.318	660.632	520.63	183.524	135.526	89.4249	8.95e-09	-1.81946	down	glutamate decarboxylase [Malus domestica]
MD05G1345900.gene	8.92397	8.84645	7.62785	2.75759	1.9641	1.9427	1.42e-08	-1.81793	down	PREDICTED: uncharacterized protein LOC103434503 isoform X2 [Malus domestica]
MD00G1158900.gene	2.40502	1.90235	2.42532	0.707757	0.515144	0.233233	0.00683985	-1.81603	down	PREDICTED: uncharacterized protein LOC103402106 [Malus domestica]
MD17G1180600.gene	4.30457	5.29579	4.09821	0.875538	1.06204	1.13078	3.19e-05	-1.8156	down	PREDICTED: ATP-dependent 6-phosphofructokinase 6-like [Malus domestica]
MD11G1305400.gene	11.1656	10.8156	12.2891	2.30516	1.98821	3.36657	1.82e-09	-1.81542	down	PREDICTED: probable 26S protease subunit YTA6 [Malus domestica]
MD02G1022300.gene	40.5994	34.9918	26.5921	8.44296	7.18661	7.47598	6.1e-08	-1.81486	down	PREDICTED: probable sucrose-phosphate synthase 1 [Malus domestica]
MD12G1065800.gene	6.64487	7.31965	7.62918	1.92093	1.15587	1.56576	8.03e-08	-1.81384	down	PREDICTED: serine/threonine-protein kinase Nek6-like [Malus domestica]
MD17G1164200.gene	13.1881	11.9571	7.85775	3.1672	2.51721	2.07189	1.98e-05	-1.81074	down	PREDICTED: uncharacterized membrane protein At1g16860-like [Malus domestica]
MD08G1214200.gene	1.47432	1.58785	1.99106	0.442186	0.465659	0.14682	0.00579756	-1.81066	down	PREDICTED: peroxisome biogenesis protein 12-like isoform X2 [Pyrus x bretschneideri]
MD08G1006900.gene	1.36046	1.70213	2.87436	0.581158	0.459421	0.287408	0.00349144	-1.80809	down	PREDICTED: mechanosensitive ion channel protein 8-like [Malus domestica]
MD13G1139700.gene	28.8647	31.5874	27.1278	7.57823	5.90305	6.38464	8.5e-12	-1.80794	down	CBL-interacting serine/threonine-protein kinase 1-like [Malus domestica]
MD05G1345500.gene	234.246	271.707	342.988	47.6782	67.6649	75.3884	3.23e-11	-1.80691	down	PREDICTED: uncharacterized protein LOC103434506 [Malus domestica]
MD14G1008000.gene	9.78102	10.8147	12.3397	3.50971	1.81696	2.19068	1.33e-10	-1.80671	down	PREDICTED: probable polyribonucleotide nucleotidyltransferase 1, chloroplastic isoform X1 [Pyrus x bretschneideri]
MD17G1153400.gene	8.73964	10.2906	8.32367	3.11916	1.20872	1.92731	4.48e-05	-1.80527	down	PREDICTED: uncharacterized protein LOC103454047 [Malus domestica]
MD01G1107300.gene	3.47584	4.14191	5.98914	1.76424	0.650355	0.699071	0.000163854	-1.80458	down	PREDICTED: uncharacterized protein LOC103406265 [Malus domestica]
MD17G1056600.gene	6.59078	9.73085	9.93829	2.21216	2.08308	1.80552	7.09e-08	-1.80424	down	PREDICTED: uncharacterized protein LOC103404489 [Malus domestica]
MD06G1135400.gene	2.17201	2.26501	1.72498	0.759339	0.211727	0.451244	8.42e-06	-1.80312	down	PREDICTED: uncharacterized protein LOC103437502 [Malus domestica]
MD02G1123800.gene	7.65092	6.10477	5.18654	1.51216	1.35389	1.28069	6.31e-06	-1.80257	down	PREDICTED: LOW QUALITY PROTEIN: NEP1-interacting protein-like 1 [Malus domestica]
MD11G1051700.gene	16.6512	16.2941	23.7459	5.27696	2.61752	4.71648	6.04e-11	-1.8021	down	PREDICTED: putative disease resistance protein RGA4 [Pyrus x bretschneideri]
MD02G1064400.gene	2.21919	2.12859	2.12997	0.809449	0.37263	0.784108	0.00018566	-1.80173	down	PREDICTED: probable RNA-dependent RNA polymerase 3 [Malus domestica]
MD04G1086100.gene	4.5352	4.1855	3.131	1.11285	0.683524	0.915218	8.39e-06	-1.80069	down	PREDICTED: oxysterol-binding protein-related protein 2A-like isoform X2 [Malus domestica]
MD13G1112200.gene	4.20812	3.851	3.19444	1.27309	0.731723	0.573483	5.91e-08	-1.80063	down	PREDICTED: uncharacterized protein LOC103430673 [Malus domestica]
MD10G1240700.gene	9.83779	10.1628	12.952	3.57006	2.06426	1.8104	1.59e-07	-1.7999	down	PREDICTED: probable ribose-5-phosphate isomerase 4, chloroplastic [Pyrus x bretschneideri]
MD09G1210100.gene	1.52624	3.3008	2.04079	0.772082	0.377894	0.358145	0.00644412	-1.79937	down	PREDICTED: uncharacterized protein LOC103443803 [Malus domestica]
MD15G1222300.gene	2.1511	1.95879	2.64967	0.856817	0.360264	0.307265	0.00839337	-1.79887	down	PREDICTED: uncharacterized protein LOC103400907 [Malus domestica]
MD10G1198000.gene	0.833684	1.33217	1.1427	0.300342	0.107492	0.355605	0.00688278	-1.79787	down	PREDICTED: putative serine/threonine-protein kinase isoform X1 [Malus domestica]
MD04G1209500.gene	1.23031	1.61593	1.12617	0.231511	0.291839	0.356233	0.00740158	-1.79728	down	PREDICTED: uncharacterized protein LOC103928328 isoform X1 [Pyrus x bretschneideri]
MD15G1183500.gene	6.37322	7.36103	12.9912	2.73183	1.409	1.96562	0.00364078	-1.79702	down	PREDICTED: pentatricopeptide repeat-containing protein At5g21222-like [Malus domestica]
MD06G1216000.gene	0.642586	0.650774	1.10092	0.204164	0.154344	0.168489	0.00414229	-1.79648	down	PREDICTED: kinesin-4-like [Malus domestica]
MD07G1206700.gene	17.2969	23.2522	21.5375	6.99003	4.76137	3.51565	1.27e-11	-1.79562	down	PREDICTED: cucumisin-like isoform X1 [Malus domestica]
MD15G1138800.gene	10.4124	11.0632	11.1873	2.36416	2.41677	2.64692	1.6e-09	-1.79502	down	PREDICTED: filament-like plant protein 3 [Malus domestica]
MD07G1205600.gene	24.7821	32.883	42.2764	10.6491	5.25662	7.34439	1.35e-05	-1.79379	down	PREDICTED: BEL1-like homeodomain protein 9 [Malus domestica]
MD12G1061100.gene	3.15742	4.02755	3.89876	0.898683	0.319231	1.31438	0.00204052	-1.79367	down	PREDICTED: rhodanese-like domain-containing protein 9, chloroplastic [Malus domestica]
MD06G1122400.gene	2.45472	2.78095	2.12729	0.59277	0.526532	0.531128	0.00166373	-1.79353	down	PREDICTED: beta-1,6-galactosyltransferase GALT31A-like [Malus domestica]
MD13G1118800.gene	48.9866	52.862	58.4245	11.0094	12.192	13.3054	9.28e-12	-1.79261	down	PREDICTED: REF/SRPP-like protein At1g67360 [Malus domestica]
MD11G1159200.gene	1.49308	1.35971	0.829138	0.371519	0.306418	0.157112	0.000367631	-1.79169	down	PREDICTED: pleiotropic drug resistance protein 2-like [Malus domestica]
MD14G1168400.gene	1.48855	0.851226	2.46985	0.489671	0.217925	0.281115	0.00606236	-1.79152	down	PREDICTED: LOW QUALITY PROTEIN: cytochrome P450 71A1-like [Malus domestica]
MD03G1098300.gene	1.84954	2.50244	3.04093	0.547146	0.768389	0.666407	0.00280046	-1.78899	down	PREDICTED: glycine-rich RNA-binding protein 4, mitochondrial-like [Malus domestica]
MD08G1135100.gene	33.0316	32.439	48.6474	11.5658	6.40547	8.35709	2.76e-07	-1.78872	down	PREDICTED: E3 ubiquitin-protein ligase MIEL1-like [Pyrus x bretschneideri]
MD08G1002100.gene	15.0041	16.3943	20.5356	5.25804	3.71327	3.23905	2.16e-11	-1.78779	down	PREDICTED: BTB/POZ domain-containing protein At2g30600 isoform X1 [Malus domestica]
MD14G1158900.gene	5.96914	7.15299	7.44281	1.90277	1.17016	1.67756	1.07e-08	-1.78666	down	PREDICTED: ribonuclease J-like isoform X1 [Malus domestica]
MD10G1321200.gene	1788.25	1921.23	1022.19	474.621	435.499	175.294	0.000626754	-1.78661	down	POD4 protein [Pyrus pyrifolia]
MD02G1010100.gene	8.19734	9.13024	12.1269	2.50687	2.25706	2.03635	1.58e-06	-1.78621	down	PREDICTED: uncharacterized protein LOC103955964 [Pyrus x bretschneideri]
MD10G1099400.gene	1.9008	2.19747	1.5117	0.377867	0.510279	0.307621	0.000562697	-1.78402	down	PREDICTED: alpha-L-fucosidase 2 [Malus domestica]
MD04G1202300.gene	153.519	188.883	178.495	48.1013	34.2156	37.9675	6.44e-12	-1.78306	down	PREDICTED: protein SRC2 [Malus domestica]
MD16G1173400.gene	1.86291	2.2828	3.25482	0.875132	0.313053	0.527053	0.000269513	-1.78231	down	PREDICTED: acyl-CoA-binding domain-containing protein 4 [Malus domestica]
MD06G1234600.gene	1.52686	1.73536	2.00724	0.376817	0.516751	0.298548	0.00204201	-1.78211	down	protein SHOOT GRAVITROPISM 5-like [Malus domestica]
MD15G1421400.gene	2.48581	3.21751	3.70217	0.983808	0.682763	0.469949	0.0015663	-1.78171	down	PREDICTED: probable plastid-lipid-associated protein 4, chloroplastic [Malus domestica]
MD10G1158600.gene	95.0814	100.141	88.5694	24.9671	21.4438	19.0363	8.19e-12	-1.78154	down	PREDICTED: putative G3BP-like protein [Malus domestica]
MD06G1149400.gene	5.35344	5.41711	2.65235	1.52594	0.584052	0.95469	0.0086334	-1.78069	down	PREDICTED: flavonol 4&apos;-sulfotransferase-like [Pyrus x bretschneideri]
MD01G1231900.gene	0.555976	0.886128	1.30187	0.32871	0.089683	0.200922	0.00916654	-1.78024	down	PREDICTED: LOW QUALITY PROTEIN: zinc finger with UFM1-specific peptidase domain protein-like [Malus domestica]
MD03G1268300.gene	19.7851	17.5258	16.4252	4.73894	4.05792	3.6065	2.71e-10	-1.77952	down	PREDICTED: DUF21 domain-containing protein At4g14240-like [Pyrus x bretschneideri]
MD01G1026200.gene	1.01307	1.02834	0.962088	0.296903	0.08047	0.316348	0.00848801	-1.77822	down	PREDICTED: uncharacterized protein LOC103433702 [Malus domestica]
MD11G1201000.gene	1.17369	1.94181	2.02157	0.505731	0.154355	0.50309	0.00825632	-1.77756	down	PREDICTED: cysteine synthase 2 isoform X1 [Malus domestica]
MD07G1038800.gene	2.36734	2.57718	1.66472	0.812991	0.583305	0.339958	0.00124633	-1.77723	down	PREDICTED: protein NRT1/ PTR FAMILY 5.4-like [Pyrus x bretschneideri]
MD05G1070300.gene	1.58393	1.57511	1.02021	0.040608	0.405821	0.410575	0.00767003	-1.7751	down	PREDICTED: deSI-like protein At4g17486 [Pyrus x bretschneideri]
MD09G1274600.gene	3.74991	3.06226	5.16897	1.04379	0.961867	0.599385	2.5e-05	-1.77482	down	PREDICTED: uncharacterized protein LOC103440605 [Malus domestica]
MD15G1275800.gene	1.46525	1.30452	0.96062	0.122035	0.46956	0.153232	0.0073137	-1.77461	down	PREDICTED: salicylic acid-binding protein 2-like [Malus domestica]
MD06G1131500.gene	10.5843	12.3521	16.916	4.02782	2.60752	2.57176	3.56e-07	-1.7743	down	PREDICTED: magnesium protoporphyrin IX methyltransferase, chloroplastic-like [Malus domestica]
MD06G1001400.gene	1.15151	1.00729	1.62427	0.474244	0.256202	0.135846	0.00921033	-1.77386	down	PREDICTED: uncharacterized protein LOC103409391 [Malus domestica]
MD00G1115200.gene	25.611	30.2398	43.9538	9.38904	7.06789	6.62524	1.1e-05	-1.77368	down	PREDICTED: dof zinc finger protein DOF2.1-like [Malus domestica]
MD02G1076100.gene	3.29529	3.10499	3.46287	0.896977	0.653183	0.70692	3.82e-05	-1.77206	down	PREDICTED: inactive protein kinase SELMODRAFT_444075-like isoform X2 [Malus domestica]
MD13G1096800.gene	25.1917	26.827	28.1074	7.61805	4.20756	6.83342	1.23e-11	-1.77136	down	PREDICTED: alpha-glucan water dikinase 1, chloroplastic-like [Malus domestica]
MD07G1179900.gene	2.92301	2.1141	2.67198	1.23667	0.103261	0.472936	0.00819285	-1.77135	down	PREDICTED: uncharacterized protein LOC103439522 isoform X1 [Malus domestica]
MD03G1224900.gene	2.27926	2.67991	1.51926	0.561424	0.096872	0.821568	0.00983533	-1.77129	down	PREDICTED: cytochrome P450 CYP72A219-like, partial [Malus domestica]
MD09G1154700.gene	13.0678	12.3423	8.47102	3.45757	2.40438	2.04618	1.38e-06	-1.77123	down	PREDICTED: trifunctional UDP-glucose 4,6-dehydratase/UDP-4-keto-6-deoxy-D-glucose 3,5-epimerase/UDP-4-keto-L-rhamnose-reductase RHM1 [Malus domestica]
MD01G1224500.gene	0.84621	0.696591	0.792705	0.189771	0.233641	0.082986	0.00863326	-1.76932	down	PREDICTED: dof zinc finger protein DOF4.6-like [Malus domestica]
MD12G1093300.gene	10.6896	10.8906	8.22263	1.53827	3.11471	2.16444	3.77e-06	-1.76929	down	PREDICTED: haloacid dehalogenase-like hydrolase domain-containing protein 3 isoform X1 [Malus domestica]
MD07G1207900.gene	8.8319	9.42341	16.4561	3.66624	1.97207	2.4745	0.00130195	-1.76905	down	PREDICTED: homeobox protein OTX1-like [Malus domestica]
MD05G1063400.gene	90.341	89.9126	56.1906	20.8663	19.464	16.4821	1.57e-06	-1.76861	down	PREDICTED: glucose-1-phosphate adenylyltransferase large subunit 1-like isoform X2 [Malus domestica]
MD17G1261500.gene	6.34501	6.56169	6.69574	1.7099	1.34159	1.50401	3.58e-07	-1.76854	down	PREDICTED: transcription repressor KAN1 isoform X2 [Pyrus x bretschneideri]
MD13G1034800.gene	2.76078	2.89539	3.42866	0.455578	0.402494	1.21525	0.00179298	-1.76693	down	PREDICTED: lipid phosphate phosphatase 2-like [Malus domestica]
MD14G1231400.gene	12.8653	14.7572	18.2299	3.74204	3.65395	3.2158	5.89e-09	-1.76587	down	PREDICTED: uncharacterized PKHD-type hydroxylase At1g22950 [Pyrus x bretschneideri]
MD15G1414000.gene	3.00257	2.23191	3.87504	0.608245	0.915442	0.866552	6.41e-05	-1.76419	down	PREDICTED: BRASSINOSTEROID INSENSITIVE 1-associated receptor kinase 1-like [Malus domestica]
MD04G1023500.gene	5.08831	5.05012	7.08791	1.95303	0.693612	1.42336	5.56e-06	-1.76412	down	PREDICTED: transcription factor bHLH77 [Malus domestica]
MD15G1120300.gene	3.41061	1.99552	3.7916	0.548255	0.878425	0.657885	0.00448404	-1.7617	down	PREDICTED: GTP-binding nuclear protein Ran1-like [Malus domestica]
MD11G1140600.gene	7.03626	7.61559	7.41567	2.45509	1.1401	1.77563	1.5e-08	-1.76055	down	PREDICTED: BEL1-like homeodomain protein 9 isoform X2 [Malus domestica]
MD03G1123900.gene	0.547911	0.522662	0.272243	0.075106	0.136089	0.091075	0.00805805	-1.75644	down	PREDICTED: ABC transporter G family member 28-like isoform X1 [Malus domestica]
MD03G1229000.gene	2.44322	2.70286	2.26666	0.401998	0.533786	0.763107	0.00799367	-1.75595	down	PREDICTED: VQ motif-containing protein 4-like [Malus domestica]
MD15G1050800.gene	0.914134	0.981926	0.804884	0.234246	0.206251	0.174264	0.00789378	-1.75487	down	PREDICTED: trihelix transcription factor GT-2-like [Malus domestica]
MD14G1128800.gene	3.87313	5.67309	8.05889	2.04398	0.413101	1.87315	0.00209021	-1.7548	down	PREDICTED: RING-H2 finger protein ATL20-like [Malus domestica]
MD17G1054900.gene	2.16879	1.96838	2.33247	0.665687	0.564041	0.279076	0.000137158	-1.75077	down	PREDICTED: uncharacterized protein LOC103404619 [Malus domestica]
MD01G1088900.gene	8.39499	8.98387	9.35054	2.29784	2.04349	1.93745	1.1e-08	-1.75069	down	PREDICTED: LOW QUALITY PROTEIN: two-component response regulator-like PRR95 [Malus domestica]
MD09G1015300.gene	14.1254	14.8791	15.6148	2.50801	3.23694	4.71105	1.32e-06	-1.74909	down	PREDICTED: phosducin-like protein 3 [Malus domestica]
MD10G1084700.gene	1.66033	3.29997	2.97027	0.651612	0.830757	0.308385	0.00686382	-1.74824	down	PREDICTED: uncharacterized protein LOC103449799 [Malus domestica]
MD02G1277200.gene	1.21789	1.36869	1.67916	0.407153	0.216184	0.377367	0.000810191	-1.74644	down	putative disease resistance RPP13-like protein 1 [Prunus avium]
MD05G1152500.gene	1.14477	1.29792	1.31815	0.476579	0.153116	0.265471	0.00141705	-1.74407	down	PREDICTED: formin-like protein 1 [Malus domestica]
MD11G1292200.gene	2.50341	3.21559	4.54922	1.00378	0.558085	0.854726	0.000572276	-1.74322	down	PREDICTED: transcription termination factor MTERF4, chloroplastic-like [Malus domestica]
MD07G1223400.gene	1.36688	1.0398	1.89361	0.436168	0.120961	0.155627	0.00114762	-1.7429	down	PREDICTED: anaphase-promoting complex subunit 1 isoform X3 [Malus domestica]
MD08G1112700.gene	0.970731	1.29419	2.15244	0.368766	0.353886	0.307669	0.00502167	-1.74204	down	PREDICTED: probably inactive leucine-rich repeat receptor-like protein kinase At2g25790 isoform X2 [Malus domestica]
MD07G1311500.gene	8.69132	9.01657	8.11701	2.18095	1.71562	2.02581	1.95e-07	-1.7409	down	PREDICTED: RNA polymerase sigma factor sigA-like isoform X1 [Malus domestica]
MD13G1154800.gene	1.82316	2.01228	2.99143	0.56514	0.441179	0.603215	0.00088041	-1.74046	down	PREDICTED: protein high chlorophyll fluorescent 107 [Malus domestica]
MD04G1205500.gene	3.06546	2.71314	2.09587	0.788743	0.622662	0.449291	0.000323617	-1.73948	down	PREDICTED: mitogen-activated protein kinase kinase kinase NPK1-like isoform X1 [Malus domestica]
Malus_domestica_newGene_2635	4.96429	6.31455	4.58526	1.34948	0.995917	1.40807	0.000323086	-1.739	down	PREDICTED: transcription factor bHLH140 [Pyrus x bretschneideri]
MD05G1247800.gene	1.84365	2.0052	1.39716	0.501301	0.425203	0.289262	0.00606713	-1.73683	down	PREDICTED: choline-phosphate cytidylyltransferase 1-like [Pyrus x bretschneideri]
MD14G1241600.gene	1.19823	1.26701	1.12842	0.370124	0.29992	0.173607	0.00604668	-1.7368	down	PREDICTED: protein indeterminate-domain 14-like [Malus domestica]
MD02G1041100.gene	1.85498	1.40991	1.40022	0	0.709151	0.264469	0.00836104	-1.73637	down	PREDICTED: tudor domain-containing protein 3 [Prunus mume]
MD10G1028700.gene	1.59895	2.09541	2.27556	0.448971	0.330378	0.63253	0.00210083	-1.73394	down	PREDICTED: LOW QUALITY PROTEIN: violaxanthin de-epoxidase, chloroplastic-like [Malus domestica]
MD12G1224100.gene	2.81197	2.53803	2.65561	0.421893	0.932442	0.477895	0.00382841	-1.7313	down	PREDICTED: uncharacterized protein LOC103450962 [Malus domestica]
Malus_domestica_newGene_4879	21.4217	19.333	16.2897	10.1349	0	4.00846	0.00243251	-1.72957	down	PREDICTED: putative clathrin assembly protein At2g25430 [Pyrus x bretschneideri]
MD17G1134300.gene	13.4469	14.133	7.88747	3.98369	2.22761	2.83657	0.000242684	-1.72908	down	PREDICTED: glutathione S-transferase F9-like [Pyrus x bretschneideri]
MD02G1306900.gene	0.657952	0.587561	0.707762	0.172653	0.117052	0.165742	0.00748259	-1.72805	down	PREDICTED: TMV resistance protein N-like [Malus domestica]
MD12G1208600.gene	30.0145	37.6966	64.6276	9.37527	7.90858	14.3783	0.00670904	-1.72656	down	PREDICTED: LOW QUALITY PROTEIN: dnaJ homolog subfamily B member 3-like [Malus domestica]
MD14G1091500.gene	2.2257	1.32275	1.66257	0.568924	0.435507	0.247886	3.22e-05	-1.72541	down	PREDICTED: uncharacterized protein LOC103960480 isoform X2 [Pyrus x bretschneideri]
MD09G1061400.gene	3.20017	3.18512	1.85313	0.857646	0.588516	0.52349	0.000264864	-1.7249	down	PREDICTED: uncharacterized protein LOC103442390 [Malus domestica]
MD11G1154900.gene	6.20791	5.82652	7.10443	1.96976	1.49473	1.11229	2.65e-05	-1.72378	down	PREDICTED: protein RETICULATA-RELATED 1, chloroplastic-like [Malus domestica]
MD13G1247200.gene	3.23644	2.46057	1.96967	0.481894	0.670202	0.668259	5.57e-05	-1.72311	down	PREDICTED: plasma membrane ATPase 4-like [Pyrus x bretschneideri]
MD03G1170300.gene	17.3904	20.9717	22.1878	5.239	4.7462	4.51696	1.74e-09	-1.72136	down	PREDICTED: THUMP domain-containing protein 1-like [Malus domestica]
MD06G1181900.gene	12.0833	12.1673	12.1723	2.739	3.64059	2.25375	6.32e-08	-1.72115	down	PREDICTED: protein SUPPRESSOR OF GENE SILENCING 3-like [Malus domestica]
MD14G1148800.gene	1.46891	1.56689	1.25453	0.419759	0.281597	0.249731	0.00140556	-1.71987	down	PREDICTED: dual specificity protein phosphatase PHS1-like isoform X1 [Malus domestica]
MD14G1242900.gene	0.573127	0.634426	0.870175	0.23999	0.13707	0.11482	0.0049105	-1.71969	down	PREDICTED: uncharacterized protein LOC103941352 isoform X1 [Pyrus x bretschneideri]
MD09G1123400.gene	3.9699	4.2274	4.02626	0.822408	0.915465	1.1537	0.000949668	-1.71815	down	PREDICTED: uncharacterized protein LOC103421697 [Malus domestica]
MD13G1278500.gene	23.7784	23.5578	20.234	5.4319	7.02747	3.67052	3.32e-10	-1.71779	down	PREDICTED: chitinase-like protein 1 [Malus domestica]
MD11G1158000.gene	3.02084	3.12218	4.63531	1.17963	0.524673	0.889173	0.000461749	-1.71721	down	PREDICTED: probable 2-carboxy-D-arabinitol-1-phosphatase [Malus domestica]
MD05G1118700.gene	37.7046	42.2298	43.1908	9.89031	11.231	8.35487	7.88e-11	-1.71698	down	PREDICTED: thaumatin-like protein 1b [Malus domestica]
MD15G1010300.gene	6.54339	7.52457	12.3452	2.26569	1.52889	2.54038	0.00346193	-1.71644	down	PREDICTED: ABC transporter B family member 13-like [Malus domestica]
MD16G1135500.gene	2.0967	1.30494	1.2955	0.446397	0.459039	0.201929	0.00900718	-1.71426	down	PREDICTED: LOW QUALITY PROTEIN: tRNA pseudouridine synthase A 1-like [Malus domestica]
MD06G1085000.gene	8.1676	7.9139	6.69877	2.82797	0.944353	1.75612	2.14e-09	-1.71312	down	PREDICTED: uncharacterized protein LOC103963857 [Pyrus x bretschneideri]
MD01G1076900.gene	1.12942	0.871472	0.894891	0.425029	0.120094	0.160941	0.00450244	-1.70744	down	PREDICTED: uncharacterized protein At5g05190 [Malus domestica]
MD12G1254500.gene	4.45397	3.76432	2.61995	0.774628	0.767958	1.02028	0.000146813	-1.70643	down	PREDICTED: uncharacterized protein LOC103414010 isoform X1 [Malus domestica]
MD12G1224000.gene	5.02801	7.03817	8.22994	2.4131	1.25914	1.69187	0.000176512	-1.70608	down	PREDICTED: UPF0603 protein At1g54780, chloroplastic-like [Malus domestica]
MD11G1083400.gene	2.52176	2.62132	2.36361	0.675717	0.428195	0.612778	0.00724692	-1.70153	down	PREDICTED: uncharacterized protein LOC103436666 [Malus domestica]
MD15G1027100.gene	2.44749	2.62418	2.93534	0.693256	0.631382	0.613612	5.99e-05	-1.69955	down	PREDICTED: probable LRR receptor-like serine/threonine-protein kinase At2g16250 [Malus domestica]
MD00G1021100.gene	0.84623	0.808302	1.15297	0.529677	0.04847	0.181653	0.00656026	-1.69953	down	PREDICTED: protein SUPPRESSOR OF npr1-1, CONSTITUTIVE 1-like [Malus domestica]
MD08G1063400.gene	159.246	152.171	91.2691	39.7982	45.4291	12.3579	0.000824439	-1.6991	down	PREDICTED: acyl-lipid (9-3)-desaturase-like [Malus domestica]
MD09G1186700.gene	0.604464	0.535909	0.906689	0.295764	0.047837	0.164344	0.00221397	-1.69773	down	PREDICTED: protein SUPPRESSOR OF npr1-1, CONSTITUTIVE 1-like, partial [Malus domestica]
MD12G1150200.gene	12.111	14.4695	8.82325	3.19938	3.17938	2.24439	5.05e-06	-1.69749	down	PREDICTED: aldo-keto reductase family 4 member C9-like [Malus domestica]
MD16G1051000.gene	4.9174	5.0279	4.33105	1.71455	0.822617	0.983591	9.36e-08	-1.69713	down	PREDICTED: tRNA(adenine(34)) deaminase, chloroplastic-like isoform X1 [Pyrus x bretschneideri]
MD00G1206800.gene	3.45469	4.66979	3.24311	1.29729	0.716739	0.773123	0.00141715	-1.69577	down	PREDICTED: SWI/SNF complex subunit SWI3B-like [Malus domestica]
MD14G1177900.gene	2.20603	1.87264	1.90649	0.495264	0.567003	0.333403	0.00484924	-1.69455	down	PREDICTED: LOW QUALITY PROTEIN: anthranilate phosphoribosyltransferase, chloroplastic-like [Malus domestica]
MD07G1012700.gene	2.05841	2.24905	2.59684	0.528741	0.516406	0.661008	0.00315185	-1.69407	down	PREDICTED: uncharacterized protein LOC103945889 [Pyrus x bretschneideri]
MD12G1078200.gene	94.2559	99.4715	116.611	25.0107	31.2287	19.0563	7.25e-11	-1.69387	down	PREDICTED: putative E3 ubiquitin-protein ligase XBAT31 [Malus domestica]
MD03G1045800.gene	28.4887	32.1588	25.1923	7.55056	5.94348	7.52283	1.53e-10	-1.69356	down	PREDICTED: probable protein phosphatase 2C 6 [Malus domestica]
MD03G1196200.gene	3.12157	3.57953	3.65986	0.78812	1.16171	0.472612	0.00108393	-1.69292	down	PREDICTED: ribonuclease 3-like protein 2 [Malus domestica]
MD08G1106300.gene	14.9914	13.6749	17.6328	4.27415	3.41915	4.18958	1.05e-08	-1.69239	down	PREDICTED: polyadenylate-binding protein RBP47-like isoform X2 [Malus domestica]
MD02G1124800.gene	7.02187	7.24281	7.60898	2.00137	1.41378	1.89826	0.000106139	-1.69225	down	PREDICTED: uncharacterized protein LOC103455982 [Malus domestica]
MD02G1300900.gene	9.53408	9.77993	8.36035	2.35352	2.83133	1.5426	6.67e-07	-1.69158	down	PREDICTED: serine carboxypeptidase-like 40 [Malus domestica]
MD15G1222200.gene	6.56277	10.7236	4.30942	2.30172	1.23508	1.0645	0.00244811	-1.69127	down	PREDICTED: uncharacterized protein LOC108172390 [Malus domestica]
MD15G1094000.gene	3.17009	3.28321	2.35936	0.672262	0.733136	0.745277	0.000235018	-1.69057	down	PREDICTED: probable glycosyltransferase At5g03795 [Malus domestica]
MD03G1089400.gene	1.44598	1.7493	0.990459	0.280876	0.529484	0.171942	0.00936319	-1.69006	down	PREDICTED: autophagy-related protein 18h-like [Pyrus x bretschneideri]
MD13G1024400.gene	13.1019	14.5037	15.8886	3.78317	3.86223	3.13418	1.73e-07	-1.68834	down	PREDICTED: SEC12-like protein 2 isoform X1 [Malus domestica]
MD04G1138900.gene	9.44085	11.3024	7.98388	0.846964	2.81364	3.22776	0.00141138	-1.68786	down	hypothetical protein PRUPE_6G264500 [Prunus persica]
MD05G1341900.gene	7.59893	7.58838	5.59256	2.09144	1.894	1.076	6.14e-05	-1.68681	down	PREDICTED: CRIB domain-containing protein RIC10-like isoform X2 [Malus domestica]
MD10G1055300.gene	1.79207	2.29949	1.5517	0.735151	0.411688	0.145445	0.00497268	-1.68629	down	PREDICTED: non-functional NADPH-dependent codeinone reductase 2-like [Malus domestica]
MD15G1331600.gene	10.9979	11.0685	9.86159	2.87898	2.44081	2.6517	1.04e-06	-1.68433	down	PREDICTED: programmed cell death protein 2-like [Malus domestica]
MD01G1140000.gene	2.27135	2.97203	2.27594	0.453111	0.688504	0.663615	0.00596758	-1.68377	down	PREDICTED: CASP-like protein 5B2 [Pyrus x bretschneideri]
MD10G1322800.gene	4.06852	4.24466	4.33357	1.49506	0.813272	0.85638	0.000799188	-1.68372	down	PREDICTED: uncharacterized protein LOC103401772 [Malus domestica]
MD09G1059200.gene	4.23447	3.47696	2.4299	1.23844	0.453294	0.733899	0.00902175	-1.67906	down	PREDICTED: uncharacterized protein LOC103411187 isoform X3 [Malus domestica]
MD08G1250800.gene	11.5958	13.0904	16.0632	3.37099	2.87629	3.84158	2.38e-09	-1.6786	down	PREDICTED: ferric reduction oxidase 6-like [Malus domestica]
MD10G1268800.gene	79.5211	81.0795	115.216	22.9909	21.7645	23.3355	6.39e-09	-1.6774	down	PREDICTED: transcription factor GTE12-like isoform X1 [Malus domestica]
MD08G1129500.gene	1.64683	1.58897	1.67676	0.405754	0.354733	0.449603	0.00159889	-1.67664	down	PREDICTED: putative disease resistance RPP13-like protein 1 [Malus domestica]
MD04G1072900.gene	17.1877	15.4834	28.7213	2.35274	5.90864	6.71615	0.00278767	-1.67649	down	PREDICTED: copper chaperone for superoxide dismutase, chloroplastic/cytosolic-like isoform X1 [Malus domestica]
MD03G1054400.gene	0.731785	1.05903	0.924232	0.314436	0.107528	0.250778	0.00854149	-1.6756	down	PREDICTED: putative disease resistance protein RGA1 [Pyrus x bretschneideri]
MD07G1079100.gene	3.74602	4.58597	4.03775	0.948045	1.09456	0.991759	0.000112503	-1.67513	down	PREDICTED: UDP-glycosyltransferase 89A2-like [Pyrus x bretschneideri]
MD10G1156600.gene	2.67213	2.55013	1.71583	0.751541	0.510229	0.447846	0.00123301	-1.6743	down	PREDICTED: probable glucan endo-1,3-beta-glucosidase A6 [Malus domestica]
MD15G1223300.gene	1.84644	1.67411	1.66356	0.344365	0.375185	0.329095	0.00021166	-1.67417	down	PREDICTED: uncharacterized protein LOC103400959 isoform X2 [Malus domestica]
MD06G1197300.gene	9.84878	10.3795	10.774	2.73733	2.27496	2.9115	7.77e-08	-1.6728	down	PREDICTED: two-component response regulator-like APRR1 [Malus domestica]
MD04G1164200.gene	4.79105	4.59541	2.43211	0.525376	1.35189	1.00348	0.00358217	-1.67105	down	PREDICTED: gamma-interferon-inducible lysosomal thiol reductase [Malus domestica]
MD02G1154800.gene	1.17091	1.5647	1.75543	0.315761	0.243478	0.531972	0.00468019	-1.67042	down	PREDICTED: UPF0496 protein At2g18630-like [Malus domestica]
MD07G1212800.gene	8.7681	11.1679	5.40092	1.89854	2.7532	1.51838	0.00228286	-1.66972	down	PREDICTED: LIM domain-containing protein WLIM2b isoform X1 [Malus domestica]
MD07G1018900.gene	7.59327	10.2115	9.28395	2.2174	2.61456	1.55636	3.19e-05	-1.66972	down	PREDICTED: uncharacterized protein LOC103438430 isoform X1 [Malus domestica]
MD06G1143900.gene	2.0538	2.00508	2.30038	0.337474	0.406594	0.815568	0.00588777	-1.66955	down	PREDICTED: protein ROOT INITIATION DEFECTIVE 3-like [Malus domestica]
MD15G1411700.gene	8.26728	8.18115	15.2919	3.31126	1.80812	2.76269	0.00419171	-1.66784	down	PREDICTED: probable protein phosphatase 2C 62 isoform X2 [Pyrus x bretschneideri]
MD15G1333200.gene	2.67555	3.61571	4.40449	1.05514	0.702532	0.887181	0.00172949	-1.66707	down	PREDICTED: uncharacterized protein LOC103405615 [Malus domestica]
MD03G1065300.gene	2.10378	1.74331	1.3753	0.458878	0.572034	0.260739	5.42e-05	-1.66573	down	PREDICTED: clathrin heavy chain 2-like [Malus domestica]
MD13G1238400.gene	24.8292	28.3977	20.7508	9.30599	1.31018	7.86105	1.41e-05	-1.66546	down	transcription factor TCP7-like [Malus domestica]
MD11G1006000.gene	4.92441	3.50287	5.13104	0.867598	0.913112	1.50916	0.000178779	-1.66529	down	PREDICTED: peptidyl-tRNA hydrolase, mitochondrial isoform X1 [Pyrus x bretschneideri]
MD02G1043500.gene	0.729327	0.998953	0.808654	0.148941	0.202737	0.272175	0.00841312	-1.66462	down	PREDICTED: proteinaceous RNase P 1, chloroplastic/mitochondrial-like [Malus domestica]
MD15G1279500.gene	3.47948	4.40773	3.13255	1.16169	1.02945	0.561267	0.00105397	-1.664	down	PREDICTED: LOB domain-containing protein 36 [Malus domestica]
MD09G1222600.gene	1.77843	2.08922	1.90142	0.683524	0.349003	0.407967	0.00182736	-1.66159	down	PREDICTED: disease resistance RPP13-like protein 4 [Malus domestica]
MD03G1231600.gene	15.9264	16.965	18.9748	3.56425	5.34921	3.91946	1.76e-06	-1.66135	down	PREDICTED: protein yippee-like At5g53940 [Malus domestica]
MD15G1251500.gene	61.4333	68.0327	76.0061	21.5979	18.1566	11.6306	1.68e-10	-1.66013	down	PREDICTED: 3-epi-6-deoxocathasterone 23-monooxygenase-like [Malus domestica]
Malus_domestica_newGene_3177	2.43314	2.38215	1.24659	0.561114	0.358839	0.531995	0.00204102	-1.65993	down	PREDICTED: uncharacterized protein LOC108171928 isoform X1 [Malus domestica]
MD07G1264300.gene	6.10232	8.22303	9.55839	2.68714	1.55512	1.7709	2.66e-06	-1.65922	down	PREDICTED: BAG family molecular chaperone regulator 1-like [Malus domestica]
MD08G1203600.gene	1.84935	1.87148	1.21922	0.444077	0.343514	0.455372	0.00108885	-1.65851	down	TMV resistance protein N-like isoform X1 [Prunus avium]
MD02G1059600.gene	2.82371	2.8271	3.18475	1.01443	0.518068	0.602507	0.000549703	-1.65812	down	PREDICTED: probable glycosyltransferase At3g07620 [Malus domestica]
MD12G1127500.gene	1.75047	1.54846	1.59887	0.796025	0.170666	0.283498	0.000663519	-1.65762	down	PREDICTED: putative disease resistance protein RGA4 isoform X2 [Malus domestica]
MD06G1060700.gene	1.17908	1.01934	1.29942	0.340383	0.167627	0.364374	0.00989004	-1.65715	down	PREDICTED: uncharacterized protein LOC103934747 [Pyrus x bretschneideri]
MD13G1277100.gene	2.04088	1.63617	2.60554	0.693217	0.506344	0.548998	0.00466043	-1.65562	down	PREDICTED: nuclear pore complex protein NUP58-like [Malus domestica]
MD16G1170600.gene	4.73353	5.70168	3.69464	1.71422	0.773907	0.73508	0.00190998	-1.6539	down	PREDICTED: vesicle-associated membrane protein 724 [Pyrus x bretschneideri]
MD11G1148200.gene	86.5574	87.9515	96.5884	16.5148	29.0127	21.9106	1.42e-10	-1.65342	down	PREDICTED: superoxide dismutase [Cu-Zn], chloroplastic isoform X1 [Malus domestica]
MD15G1074800.gene	13.2299	15.1398	8.3354	3.13786	1.87297	4.33835	0.00059616	-1.65319	down	PREDICTED: cytochrome P450 81D11-like [Malus domestica]
MD11G1117300.gene	19.2988	16.1388	14.8744	4.99336	3.54911	4.20886	6.91e-10	-1.65317	down	PREDICTED: receptor-like protein kinase HERK 1 [Malus domestica]
MD16G1028200.gene	1.30765	2.10737	1.60321	0.509854	0.252893	0.327905	0.00171796	-1.65049	down	PREDICTED: protein WVD2-like 7 [Pyrus x bretschneideri]
MD15G1256000.gene	12.3941	11.7034	16.2707	4.59523	2.7148	2.88973	1.17e-09	-1.64937	down	T4.15 [Malus x robusta]
MD11G1275400.gene	1.76138	1.68589	2.10783	0.602892	0.446871	0.230654	0.00570131	-1.6487	down	PREDICTED: F-box/FBD/LRR-repeat protein At4g00160-like isoform X1 [Malus domestica]
MD13G1102800.gene	19.6014	21.5935	25.3159	7.42475	3.59406	5.92702	1.42e-09	-1.64862	down	PREDICTED: glutamate--glyoxylate aminotransferase 2-like [Malus domestica]
MD16G1086800.gene	7.31425	7.11003	6.04919	2.31343	1.59249	1.45129	0.00363128	-1.64822	down	PREDICTED: uncharacterized protein LOC103425493 [Malus domestica]
MD16G1198700.gene	17.7178	17.6694	33.0551	6.58756	4.00545	6.75166	0.00479768	-1.64805	down	PREDICTED: VAN3-binding protein [Pyrus x bretschneideri]
MD14G1219000.gene	24.7437	31.8728	37.9451	11.1374	7.66915	5.11746	1.64e-07	-1.64631	down	PREDICTED: calcium sensing receptor, chloroplastic-like [Malus domestica]
MD01G1238300.gene	15.5537	12.2599	8.72943	3.57661	3.14131	2.81272	0.000510303	-1.64516	down	PREDICTED: WEB family protein At3g02930, chloroplastic-like [Malus domestica]
MD17G1050300.gene	1.84919	1.25481	2.10814	0.630584	0.355175	0.340216	3.4e-05	-1.6451	down	PREDICTED: uncharacterized protein LOC103416988 isoform X1 [Malus domestica]
MD16G1196000.gene	111.455	134.016	125.009	30.4413	34.7635	28.1289	4.29e-10	-1.64507	down	PREDICTED: protein MARD1 [Malus domestica]
MD08G1093300.gene	3.77334	4.39186	5.85733	1.32556	1.00129	1.27584	1.79e-06	-1.64488	down	PREDICTED: putative disease resistance protein RGA3 [Malus domestica]
MD11G1206800.gene	1.42371	1.54858	2.73138	0.313308	0.528828	0.519401	0.00779208	-1.64294	down	PREDICTED: beta-(1,2)-xylosyltransferase isoform X1 [Malus domestica]
MD04G1001800.gene	1.42891	1.58504	2.02136	0.385808	0.331839	0.516696	0.00423809	-1.64195	down	PREDICTED: chloroplast envelope membrane protein isoform X2 [Malus domestica]
MD08G1184700.gene	29.1019	27.4224	19.1525	6.65142	6.08211	6.28898	4.47e-07	-1.64172	down	PREDICTED: probable pectin methyltransferase QUA2 [Malus domestica]
MD03G1200900.gene	4.5609	5.45021	5.44698	1.79833	1.27297	0.843437	0.000889978	-1.64147	down	PREDICTED: psbP domain-containing protein 6, chloroplastic-like [Malus domestica]
MD08G1159900.gene	3.84212	3.43411	2.98487	1.09505	0.72278	0.80745	9.22e-05	-1.64007	down	PREDICTED: uncharacterized protein LOC103428855 [Malus domestica]
MD04G1137400.gene	5.95922	6.47293	6.87005	1.67907	1.89918	1.28808	1.18e-05	-1.63954	down	PREDICTED: protein RETICULATA, chloroplastic-like [Malus domestica]
MD01G1157700.gene	17.3402	16.8609	14.7212	5.4287	3.48393	3.59299	6.22e-07	-1.6379	down	ferritin-3, chloroplastic [Malus domestica]
MD00G1186900.gene	122.403	135.687	176.141	41.5102	33.4853	35.5932	3.53e-10	-1.63712	down	PREDICTED: 2-methylene-furan-3-one reductase [Pyrus x bretschneideri]
MD02G1037100.gene	7.59106	8.2617	7.30337	2.00854	1.77962	2.1126	1.6e-05	-1.63666	down	PREDICTED: protein arginine N-methyltransferase PRMT10-like [Malus domestica]
MD17G1210300.gene	8.889	9.58602	7.73605	2.49369	2.26034	1.92243	2.24e-08	-1.63589	down	PREDICTED: G-type lectin S-receptor-like serine/threonine-protein kinase SD2-5 [Malus domestica]
MD03G1270800.gene	3.55895	4.23646	5.28937	1.15992	0.953851	1.05291	0.000476786	-1.63539	down	PREDICTED: uncharacterized protein LOC103931175 [Pyrus x bretschneideri]
MD05G1076000.gene	124.479	145.011	166.611	51.1506	33.8616	26.6185	8.71e-10	-1.6333	down	PREDICTED: polyadenylate-binding protein RBP47-like [Pyrus x bretschneideri]
MD01G1169500.gene	8.31645	6.15681	8.03938	2.38845	1.16287	1.82152	2.62e-06	-1.63269	down	PREDICTED: LOW QUALITY PROTEIN: uncharacterized aarF domain-containing protein kinase At5g05200, chloroplastic [Pyrus x bretschneideri]
MD07G1305400.gene	4.02004	5.7273	7.84867	1.34335	0.823799	2.33118	0.0021341	-1.63262	down	PREDICTED: uncharacterized protein LOC103439994 [Malus domestica]
MD05G1345600.gene	7.27521	8.28296	5.16959	2.31019	1.5667	1.39619	7.89e-06	-1.63232	down	calcium-dependent protein kinase 2-like [Malus domestica]
MD03G1117600.gene	7.40186	8.92604	7.68447	2.84643	1.70727	1.68883	1.2e-05	-1.63152	down	PREDICTED: protein kinase APK1A, chloroplastic-like isoform X3 [Malus domestica]
MD14G1185200.gene	24.547	25.0072	18.8072	4.36863	6.34372	6.68056	1.18e-07	-1.6313	down	PREDICTED: LIM domain-containing protein WLIM1-like [Malus domestica]
MD16G1129200.gene	1.53629	2.15909	1.48953	0.592277	0.420494	0.308803	0.00855922	-1.62911	down	PREDICTED: serine carboxypeptidase-like 45 [Malus domestica]
Malus_domestica_newGene_6530	2.09577	3.32308	4.2597	1.12438	0.879947	0.65821	0.00266952	-1.62849	down	PREDICTED: UPF0565 protein C2orf69 homolog isoform X1 [Malus domestica]
MD14G1069500.gene	8.77766	9.61766	7.3905	2.21414	1.8918	2.50782	1.32e-05	-1.62735	down	PREDICTED: uncharacterized protein LOC103415011 [Malus domestica]
MD10G1145100.gene	3.90366	5.03444	5.40115	1.60338	1.35293	1.19599	4.88e-06	-1.62712	down	PREDICTED: phototropin-2-like isoform X1 [Malus domestica]
MD03G1002500.gene	221.245	239.698	203.829	73.9225	50.9858	46.5485	3.73e-08	-1.62624	down	PREDICTED: uncharacterized protein LOC103964826 isoform X1 [Pyrus x bretschneideri]
MD16G1269600.gene	13.1119	12.3832	10.9235	3.85537	2.68158	2.843	6.86e-08	-1.62619	down	PREDICTED: probable methyltransferase PMT14 [Malus domestica]
MD07G1085500.gene	5.39916	6.0518	4.50545	0.98223	1.32813	1.76575	0.000105489	-1.62597	down	PREDICTED: MATH domain and coiled-coil domain-containing protein At3g44800-like [Malus domestica]
MD03G1171700.gene	10.0821	10.2275	8.20919	3.38928	2.15659	1.81306	8.39e-08	-1.62464	down	PREDICTED: zinc finger CCCH domain-containing protein 55-like [Malus domestica]
MD10G1020000.gene	2.83507	2.62426	3.44654	0.947719	0.855327	0.466556	0.00438967	-1.62179	down	PREDICTED: TMV resistance protein N-like [Malus domestica]
MD05G1300800.gene	22.7592	23.1035	17.6055	5.9734	5.13818	5.14533	1.52e-07	-1.62178	down	PREDICTED: protein LIGHT-DEPENDENT SHORT HYPOCOTYLS 10-like [Malus domestica]
MD13G1210100.gene	0.824223	0.904558	0.910532	0.266681	0.279981	0.114875	0.00799199	-1.62046	down	PREDICTED: uncharacterized protein LOC103453414 [Malus domestica]
MD02G1206700.gene	0.832366	1.26812	1.34045	0.188194	0.199626	0.555618	0.00551952	-1.62035	down	PREDICTED: uncharacterized protein LOC103424825 [Malus domestica]
MD01G1052800.gene	5.81836	7.62308	7.17235	1.49308	0.935766	2.88352	0.00046512	-1.62029	down	PREDICTED: (+)-neomenthol dehydrogenase-like [Malus domestica]
MD01G1165900.gene	22.9192	25.3035	23.9606	6.83199	4.29765	7.15839	1.12e-09	-1.61952	down	PREDICTED: potassium transporter 2-like [Malus domestica]
MD14G1220200.gene	6.74041	7.32334	6.92701	1.69319	1.61275	2.08826	6.01e-06	-1.61936	down	PREDICTED: DEAD-box ATP-dependent RNA helicase 51-like [Malus domestica]
MD14G1143200.gene	28.879	27.915	33.7478	8.20397	6.42267	8.66367	8.25e-10	-1.61773	down	PREDICTED: probable methyltransferase PMT18 [Malus domestica]
MD15G1112400.gene	6.2468	6.68108	7.81006	1.70049	1.03697	2.24013	7.82e-06	-1.61688	down	PREDICTED: uncharacterized protein LOC103441142 [Malus domestica]
MD08G1116700.gene	4.14407	4.547	4.04356	1.63757	0.681684	1.00149	0.0015523	-1.6165	down	PREDICTED: putative hydrolase YtaP [Malus domestica]
MD02G1156800.gene	7.26173	7.24159	5.28513	2.11916	1.39151	1.63726	5.19e-07	-1.61543	down	BEL1-like homeodomain protein 2 [Malus domestica]
MD09G1251400.gene	7.04893	7.00035	10.9333	1.94707	1.60709	2.85885	0.00033901	-1.61351	down	PREDICTED: disease resistance protein RML1A-like [Malus domestica]
MD06G1109900.gene	2.91518	4.8891	6.16428	1.83493	0.649019	1.15282	0.00415324	-1.61304	down	PREDICTED: uncharacterized protein LOC103949251 [Pyrus x bretschneideri]
MD07G1144200.gene	95.8648	114.643	106.056	28.4986	30.7293	23.2538	4.71e-10	-1.61285	down	hypothetical protein B456_007G025200, partial [Gossypium raimondii]
MD02G1069700.gene	7.8928	6.70718	9.66419	3.65054	0.532609	2.24105	0.000189889	-1.61171	down	PREDICTED: putative disease resistance protein RGA3 [Malus domestica]
MD07G1126100.gene	1.71303	1.87278	2.22841	0.733969	0.280898	0.242238	0.00227044	-1.61153	down	PREDICTED: LOW QUALITY PROTEIN: cell division protein FtsY homolog, chloroplastic [Malus domestica]
MD06G1023500.gene	35.724	45.4955	51.4395	18.167	7.80343	8.76619	1.97e-07	-1.61119	down	PREDICTED: phosphoribulokinase, chloroplastic [Malus domestica]
MD07G1145100.gene	1.41835	1.65616	1.51023	0.618418	0.241182	0.296073	0.0098457	-1.61099	down	PREDICTED: tubulin gamma-1 chain [Pyrus x bretschneideri]
MD12G1232900.gene	7.02304	6.16165	5.70691	2.04794	1.69702	1.43094	9.58e-08	-1.61028	down	PREDICTED: protein HASTY 1 [Malus domestica]
MD14G1150700.gene	46.4482	48.1138	54.4841	12.7795	12.7672	13.0468	5.76e-10	-1.61002	down	PREDICTED: probable serine/threonine-protein kinase At1g54610 [Malus domestica]
MD10G1318600.gene	30.2884	31.7633	23.015	8.17501	8.46917	5.37007	4.95e-09	-1.61001	down	PREDICTED: tobamovirus multiplication protein 1 [Malus domestica]
MD03G1139200.gene	0.647054	0.572492	0.476703	0.202921	0.067412	0.175344	0.005882	-1.60945	down	PREDICTED: DNA polymerase epsilon catalytic subunit A-like [Malus domestica]
MD14G1085100.gene	0.81149	0.800786	0.788308	0.278333	0.149622	0.172304	0.00771733	-1.60827	down	PREDICTED: kinesin-like protein KIN-7O isoform X1 [Malus domestica]
MD11G1002400.gene	154.306	164.352	205.734	57.884	37.7038	41.2597	2.02e-08	-1.60779	down	PREDICTED: uncharacterized protein LOC103429778 isoform X1 [Malus domestica]
MD13G1191900.gene	5.43863	6.46112	8.57125	2.23861	1.71071	1.35776	6.87e-06	-1.60776	down	PREDICTED: heat shock 70 kDa protein 8-like [Malus domestica]
MD05G1002500.gene	5.99752	5.3604	6.78247	1.82974	1.7246	1.07654	6.94e-07	-1.60741	down	PREDICTED: pentatricopeptide repeat-containing protein At1g71420 [Malus domestica]
MD09G1062500.gene	3.02333	3.45784	2.72498	0.97377	0.69266	0.709679	0.0012281	-1.60733	down	PREDICTED: BAG family molecular chaperone regulator 8, chloroplastic [Malus domestica]
MD09G1163400.gene	21.4971	18.2785	11.4924	5.23102	5.21148	2.93097	0.00116379	-1.60567	down	PREDICTED: uncharacterized membrane protein At1g16860-like [Malus domestica]
MD16G1144800.gene	69.4928	68.9662	63.5513	18.8379	17.1357	16.6588	6.41e-10	-1.60545	down	PREDICTED: calnexin homolog [Malus domestica]
MD17G1009800.gene	11.4005	13.6305	7.01094	3.54885	2.87644	1.90735	0.00135504	-1.60336	down	PREDICTED: CASP-like protein 1F2 [Malus domestica]
MD04G1221900.gene	21.9322	22.7551	15.478	6.27847	5.74441	3.66782	8.4e-07	-1.60174	down	PREDICTED: trihelix transcription factor GTL2-like [Malus domestica]
MD08G1057500.gene	2.68615	3.03482	2.27199	0.783048	0.660259	0.623855	0.00179666	-1.60059	down	PREDICTED: protein POLAR LOCALIZATION DURING ASYMMETRIC DIVISION AND REDISTRIBUTION-like [Malus domestica]
MD03G1070000.gene	10.3726	10.1136	9.98317	3.09528	2.43361	2.45985	1.37e-06	-1.60056	down	PREDICTED: uncharacterized protein LOC103418723 isoform X1 [Malus domestica]
MD15G1077200.gene	8.13478	9.56832	10.8442	2.83393	1.5291	3.12053	0.000122679	-1.60051	down	PREDICTED: protein DCL, chloroplastic-like isoform X1 [Malus domestica]
MD08G1181800.gene	77.6197	76.9167	72.0954	20.2554	22.0094	16.7222	5.8e-10	-1.6005	down	PREDICTED: uncharacterized protein LOC103453320 [Malus domestica]
MD02G1018600.gene	23.5597	25.6516	25.0306	7.56921	5.78369	5.84809	5.67e-08	-1.6003	down	PREDICTED: phosphopantothenoylcysteine decarboxylase subunit VHS3-like [Malus domestica]
MD15G1229200.gene	9.521	8.45725	6.78889	2.86451	2.02376	1.90054	4.47e-08	-1.59957	down	glutamate receptor [Malus hupehensis]
MD02G1075200.gene	1.49979	1.37844	1.46042	0.624675	0.225932	0.29333	0.000451451	-1.59919	down	PREDICTED: putative disease resistance protein RGA3 [Malus domestica]
MD08G1140900.gene	2.5729	3.0226	5.07526	1.01032	0.857316	1.22819	0.0037324	-1.59648	down	PREDICTED: pleiotropic drug resistance protein 1-like isoform X1 [Malus domestica]
MD08G1246400.gene	6.28449	6.73486	5.32247	1.89232	1.10265	1.71488	0.000925559	-1.59156	down	PREDICTED: probable RNA polymerase II transcription factor B subunit 1-3 [Malus domestica]
MD15G1389400.gene	10.426	10.7944	10.9144	3.22423	1.78611	3.05699	7.05e-09	-1.59136	down	PREDICTED: probable rhamnogalacturonate lyase B isoform X3 [Pyrus x bretschneideri]
MD11G1034400.gene	2.92668	3.71406	4.15598	1.49003	0.265427	1.14193	2.98e-05	-1.59115	down	PREDICTED: putative disease resistance RPP13-like protein 1 [Pyrus x bretschneideri]
MD11G1143600.gene	67.6507	76.2431	75.06	19.7291	22.192	15.2777	6.5e-10	-1.59112	down	PREDICTED: ACT domain-containing protein ACR9-like isoform X3 [Malus domestica]
MD17G1132900.gene	256.811	325.178	440.289	119.558	72.059	78.1528	3.28e-05	-1.59085	down	PREDICTED: oxygen-evolving enhancer protein 2, chloroplastic-like [Malus domestica]
MD09G1141300.gene	5.37708	4.13147	4.38258	1.08415	1.71835	0.792112	0.000144771	-1.58982	down	PREDICTED: UDP-glycosyltransferase 71A16-like [Malus domestica]
MD08G1176200.gene	5.4267	5.06697	3.22857	1.80259	1.04208	0.798165	0.000381227	-1.58807	down	PREDICTED: early endosome antigen 1 [Pyrus x bretschneideri]
MD17G1189100.gene	3.81847	4.60729	5.95284	1.58649	0.879581	1.32582	0.000786211	-1.58744	down	PREDICTED: LOW QUALITY PROTEIN: auxin-responsive protein IAA21-like [Malus domestica]
MD06G1131900.gene	1.2687	1.88514	1.36254	0.727737	0.457954	0	0.00407249	-1.58741	down	PREDICTED: pentatricopeptide repeat-containing protein At5g61990, mitochondrial [Malus domestica]
MD16G1169000.gene	295.249	358.106	291.765	81.4369	95.2826	71.0964	1.03e-08	-1.58713	down	calmodulin binding transcription activator 1 [Malus domestica]
MD13G1150000.gene	12.324	13.4167	12.388	3.62111	3.26252	3.14186	1.7e-07	-1.58701	down	PREDICTED: galactokinase-like [Malus domestica]
MD10G1020100.gene	3.88753	2.42457	2.90237	1.24987	0.48993	0.726054	0.00179487	-1.58567	down	PREDICTED: TMV resistance protein N-like isoform X2 [Pyrus x bretschneideri]
MD08G1007900.gene	2.35099	2.01754	2.76526	0.821019	0.378289	0.688724	0.00566835	-1.5847	down	PREDICTED: uncharacterized protein LOC103953364 isoform X2 [Pyrus x bretschneideri]
MD02G1195400.gene	8.44214	8.51256	6.15884	2.50861	1.479	2.00872	1.06e-06	-1.58457	down	PREDICTED: SPX domain-containing membrane protein At4g22990-like [Malus domestica]
MD15G1039700.gene	2.31846	2.04823	2.01268	0.807537	0.36631	0.502164	9.83e-05	-1.5841	down	PREDICTED: LOW QUALITY PROTEIN: formin-like protein 6 [Malus domestica]
MD16G1144200.gene	4.13248	5.00265	4.20301	1.96314	0.919315	0.634915	0.00625005	-1.58365	down	PREDICTED: uncharacterized protein LOC103433196 [Malus domestica]
MD02G1098900.gene	2.34094	2.50658	2.13361	0.837659	0.365562	0.669227	0.00162889	-1.58301	down	PREDICTED: RRP12-like protein [Pyrus x bretschneideri]
MD17G1222500.gene	22.9744	20.6281	16.3139	6.33625	4.71011	5.30092	6.75e-09	-1.58193	down	PREDICTED: metal transporter Nramp6-like [Malus domestica]
MD13G1182000.gene	6.58485	7.04753	9.43101	2.1367	1.78015	2.17518	5.64e-05	-1.57951	down	PREDICTED: LOW QUALITY PROTEIN: ribonucleoside-diphosphate reductase small chain A-like [Malus domestica]
MD05G1182800.gene	7.17804	6.41575	7.21462	2.77065	1.32438	1.47146	6.57e-08	-1.5793	down	PREDICTED: CLIP-associated protein-like isoform X1 [Malus domestica]
MD04G1214700.gene	7.65913	6.8535	6.63277	2.68111	1.4484	1.51632	3.1e-07	-1.57868	down	PREDICTED: FRIGIDA-like protein 5 isoform X2 [Pyrus x bretschneideri]
MD02G1186800.gene	5.74717	6.88069	7.84483	2.15721	1.195	2.0831	1.73e-06	-1.57849	down	PREDICTED: pentatricopeptide repeat-containing protein At5g67570, chloroplastic [Malus domestica]
MD13G1249500.gene	18.0333	17.7908	14.9605	4.38156	4.83145	4.18696	2.31e-06	-1.57845	down	PREDICTED: uncharacterized protein LOC103414827 [Malus domestica]
MD11G1263200.gene	13.6904	14.9955	11.3657	2.46461	4.03152	4.05133	6.31e-06	-1.57695	down	PREDICTED: protein LIGHT-DEPENDENT SHORT HYPOCOTYLS 7-like [Pyrus x bretschneideri]
MD03G1099600.gene	3.74805	4.14374	2.54338	1.10184	1.03682	0.664166	0.00283353	-1.57594	down	PREDICTED: putative nuclease HARBI1 [Malus domestica]
MD08G1043700.gene	3.83878	3.25959	3.17165	1.17533	0.897502	0.654411	0.00259404	-1.57552	down	PREDICTED: pollen-specific protein SF21-like [Malus domestica]
MD11G1113800.gene	6.29955	6.36728	6.63904	1.58009	1.64622	1.87747	4.55e-05	-1.57549	down	PREDICTED: putative nuclease HARBI1 [Pyrus x bretschneideri]
MD06G1199000.gene	3.14697	2.79133	2.6154	0.74775	0.710164	0.833286	0.000142928	-1.57503	down	PREDICTED: uncharacterized protein LOC103437859 [Malus domestica]
MD14G1117300.gene	6.09014	7.7797	7.48932	2.02562	1.42439	2.10326	0.000109833	-1.57358	down	PREDICTED: uncharacterized protein LOC103411913 isoform X2 [Malus domestica]
MD02G1020000.gene	61.7046	78.1719	67.3353	19.4666	20.4242	15.0372	1.07e-09	-1.57246	down	PREDICTED: protein SRG1-like [Malus domestica]
MD09G1084900.gene	7.73569	7.32447	8.82755	1.9562	1.69619	2.70633	0.000242143	-1.57221	down	PREDICTED: thylakoid membrane protein slr0575-like isoform X1 [Malus domestica]
MD16G1199500.gene	59.0511	90.7521	88.0602	23.4422	24.8992	15.5896	2.01e-07	-1.56931	down	PREDICTED: 1,2-dihydroxy-3-keto-5-methylthiopentene dioxygenase 1-like [Pyrus x bretschneideri]
MD06G1029300.gene	10.5063	11.0542	9.46352	3.15465	1.7285	3.48301	8.25e-07	-1.56886	down	PREDICTED: pyruvate kinase isozyme G, chloroplastic [Malus domestica]
MD08G1243700.gene	1.29465	1.65237	2.6141	0.353727	0.408805	0.69606	0.00802684	-1.56882	down	PREDICTED: prolycopene isomerase, chloroplastic [Pyrus x bretschneideri]
MD03G1024700.gene	2.69227	2.41635	4.21047	1.03397	0.623763	0.828444	0.00571902	-1.56877	down	PREDICTED: uncharacterized protein LOC103963352 [Pyrus x bretschneideri]
MD00G1044500.gene	24.7563	32.5055	33.147	8.03425	8.41111	7.26083	5.41e-08	-1.56838	down	PREDICTED: cyclin-dependent kinase inhibitor 6-like [Malus domestica]
MD10G1195700.gene	13.0454	18.5774	27.6904	7.8363	3.38958	4.72174	0.00658493	-1.56797	down	PREDICTED: peroxisomal (S)-2-hydroxy-acid oxidase-like [Malus domestica]
MD06G1202400.gene	36.3708	41.5561	40.7287	12.5596	10.8812	8.1985	1.45e-09	-1.5675	down	PREDICTED: LOW QUALITY PROTEIN: DNAJ protein JJJ1 homolog [Pyrus x bretschneideri]
MD07G1285600.gene	5.35453	5.15494	5.12334	1.70865	1.14863	1.32292	0.000103105	-1.56712	down	PREDICTED: RNA polymerase sigma factor sigE, chloroplastic/mitochondrial-like isoform X1 [Pyrus x bretschneideri]
Malus_domestica_newGene_3376	5.4794	8.84968	8.58727	3.04823	1.20419	1.93258	5.51e-05	-1.56709	down	PREDICTED: keratin, type II cytoskeletal 2 epidermal-like [Pyrus x bretschneideri]
MD15G1129100.gene	8.76948	7.50208	5.27263	1.69243	2.27947	1.74988	7.21e-05	-1.56654	down	PREDICTED: protein TPR3 isoform X2 [Malus domestica]
MD14G1043500.gene	20.7821	24.8102	22.1214	6.96325	5.73367	5.36904	6.2e-07	-1.56626	down	PREDICTED: 40S ribosomal protein S5 [Malus domestica]
MD10G1064900.gene	59.1267	55.6375	42.1194	16.2193	12.0883	13.9252	6.27e-09	-1.56493	down	squalene synthase-like [Malus domestica]
MD10G1210800.gene	4.09391	4.45769	4.01616	0.780969	1.53827	0.994586	0.000655997	-1.56005	down	PREDICTED: uncharacterized protein LOC103445882 [Malus domestica]
MD12G1132900.gene	7.4466	8.06666	6.51507	2.67071	1.69195	1.61462	1.03e-05	-1.55987	down	PREDICTED: ankyrin repeat-containing protein At5g02620-like [Malus domestica]
MD11G1228000.gene	1.96273	1.79361	1.79271	0.617999	0.300424	0.579393	0.00189162	-1.55813	down	PREDICTED: kinesin-3 [Malus domestica]
MD11G1241400.gene	13.4151	12.9475	9.57332	4.38507	2.94795	2.39175	2.55e-07	-1.55802	down	PREDICTED: uncharacterized protein LOC103448648 [Malus domestica]
MD03G1088100.gene	2.09639	1.77482	1.87745	0.756854	0.424104	0.367291	0.00863713	-1.55778	down	PREDICTED: abscisic acid 8&apos;-hydroxylase 2 [Malus domestica]
MD13G1133800.gene	17.5956	19.3074	17.5154	4.93522	4.72123	4.97312	2.23e-06	-1.55566	down	PREDICTED: probable 3-beta-hydroxysteroid-Delta(8),Delta(7)-isomerase [Malus domestica]
MD17G1155900.gene	1.85127	2.24378	1.84104	0.510177	0.295611	0.81202	0.000536057	-1.55436	down	PREDICTED: tyrosine-sulfated glycopeptide receptor 1-like [Malus domestica]
MD10G1299600.gene	13.852	13.8276	8.62913	3.79716	3.43678	2.56386	6.39e-05	-1.55416	down	PREDICTED: uncharacterized protein LOC103446447 [Malus domestica]
MD01G1010300.gene	6.7713	14.4687	16.5542	5.59943	1.63407	3.69116	2.66e-06	-1.55146	down	PREDICTED: methyltransferase-like protein 13 isoform X3 [Malus domestica]
MD08G1066500.gene	18.8538	15.5805	15.9263	6.19509	3.627	3.85707	1.08e-08	-1.55056	down	PREDICTED: aminopeptidase M1-like isoform X2 [Pyrus x bretschneideri]
MD13G1073500.gene	8.64149	12.0495	12.0852	3.59698	2.93158	2.29039	3.19e-05	-1.55055	down	PREDICTED: transcription factor TCP15-like [Malus domestica]
MD10G1063500.gene	3.38747	3.19538	3.69214	0.426305	0.826345	1.47582	0.00838299	-1.55043	down	PREDICTED: B-box zinc finger protein 19 isoform X2 [Malus domestica]
MD06G1148800.gene	14.3246	14.3262	18.9733	4.02346	4.96474	3.76748	5.09e-07	-1.55038	down	PREDICTED: glyceraldehyde-3-phosphate dehydrogenase, cytosolic-like [Pyrus x bretschneideri]
MD01G1093000.gene	5.9535	4.28435	4.25794	1.41275	1.77415	0.62348	0.000304287	-1.54998	down	PREDICTED: NAC domain-containing protein 62-like [Malus domestica]
MD10G1070500.gene	3.13544	3.21467	2.6086	1.06836	0.532994	0.843804	0.000630537	-1.54958	down	PREDICTED: phosphatidylinositol/phosphatidylcholine transfer protein SFH12-like [Pyrus x bretschneideri]
MD15G1188500.gene	4.271	5.42884	4.00757	1.64449	1.15081	0.88696	0.00031555	-1.54937	down	PREDICTED: probable serine incorporator [Malus domestica]
MD00G1093400.gene	1.36004	1.44893	1.32698	0.497688	0.254747	0.36338	0.00720042	-1.54928	down	PREDICTED: subtilisin-like protease SBT5.6 [Malus domestica]
MD10G1273400.gene	7.55789	6.48156	7.18675	3.01684	1.19238	1.61357	6.07e-07	-1.5486	down	PREDICTED: probable LRR receptor-like serine/threonine-protein kinase RFK1 isoform X1 [Pyrus x bretschneideri]
MD16G1243300.gene	49.4847	54.0274	67.8394	14.9339	15.0002	16.3166	1.05e-08	-1.54824	down	PREDICTED: transcription factor TCP7 [Pyrus x bretschneideri]
MD13G1211800.gene	18.013	17.6025	15.866	4.04101	5.14795	4.68344	3.63e-07	-1.54754	down	PREDICTED: 1-aminocyclopropane-1-carboxylate oxidase homolog 1-like [Malus domestica]
MD07G1201000.gene	1.79128	1.78383	1.8143	0.68137	0.409277	0.365288	0.0095872	-1.54609	down	PREDICTED: actin-related protein 5 isoform X1 [Pyrus x bretschneideri]
MD12G1010300.gene	4.83676	5.21266	7.13985	1.93162	1.1443	1.80188	2.4e-05	-1.54581	down	PREDICTED: cationic amino acid transporter 4, vacuolar-like [Malus domestica]
MD08G1029600.gene	17.6952	24.769	27.9255	7.02061	6.29495	6.06851	1.28e-07	-1.5451	down	PREDICTED: isoflavone reductase-like protein [Malus domestica]
MD04G1013700.gene	14.3919	12.5401	17.0927	5.64404	2.97449	3.45135	3.08e-08	-1.54447	down	PREDICTED: methyltransferase-like protein 13 isoform X1 [Malus domestica]
MD17G1021500.gene	53.9155	55.8217	52.343	15.7133	14.3842	13.9634	2.9e-09	-1.54304	down	PREDICTED: probable methyltransferase PMT9 [Malus domestica]
MD16G1230800.gene	3.24163	2.8439	3.40807	0.884974	0.845741	0.835627	0.00717102	-1.5412	down	PREDICTED: uncharacterized protein LOC103405349 [Malus domestica]
MD15G1109900.gene	19.573	24.1855	29.4381	8.1476	5.17805	6.65724	4.14e-07	-1.5403	down	PREDICTED: probable plastid-lipid-associated protein 8, chloroplastic [Malus domestica]
MD09G1138500.gene	77.2711	65.8198	53.6779	19.8873	17.5382	16.2413	6.8e-08	-1.53978	down	PREDICTED: myosin-9-like [Malus domestica]
MD05G1272700.gene	1.07604	1.00684	1.39467	0.612191	0.170183	0.167624	0.00840185	-1.5395	down	PREDICTED: WPP domain-associated protein-like [Malus domestica]
MD05G1145700.gene	22.8377	24.1596	24.354	7.1072	6.27062	5.97202	3.82e-09	-1.53895	down	PREDICTED: phototropin-2-like isoform X1 [Malus domestica]
MD03G1258200.gene	25.2459	28.0442	21.4365	9.25746	7.09209	4.0459	1.18e-08	-1.53882	down	PREDICTED: protein indeterminate-domain 12-like [Malus domestica]
MD10G1320900.gene	184.442	237.389	306.248	53.0598	83.0984	59.8105	1.62e-05	-1.53785	down	PREDICTED: uncharacterized protein LOC103446718 [Malus domestica]
MD08G1197500.gene	2.74534	2.91808	2.78633	0.923026	0.494455	0.76219	0.00441993	-1.53683	down	PREDICTED: uncharacterized protein At1g04910-like [Malus domestica]
MD09G1074600.gene	12.3625	13.1646	14.9113	4.75595	2.9037	3.44226	3.57e-05	-1.53654	down	PREDICTED: uncharacterized protein LOC103411228 [Malus domestica]
MD11G1056000.gene	15.2082	16.8539	19.959	7.19881	3.67304	4.66445	4.78e-09	-1.5358	down	PREDICTED: putative disease resistance protein RGA1 isoform X1 [Pyrus x bretschneideri]
MD06G1124500.gene	4.52665	4.24699	5.78803	1.65939	0.883148	1.42584	0.000113226	-1.53565	down	PREDICTED: uncharacterized protein LOC103438689 isoform X5 [Malus domestica]
MD05G1186000.gene	68.3829	67.663	93.5326	16.6018	20.8623	25.058	6.1e-09	-1.53341	down	PREDICTED: alcohol dehydrogenase class-3-like [Malus domestica]
MD17G1071900.gene	4.76339	4.50546	4.38661	1.78028	0.874848	1.12232	0.000626754	-1.5333	down	PREDICTED: tryptophan synthase beta chain 2 [Malus domestica]
MD04G1203000.gene	1.7555	2.19196	3.24459	0.689774	0.570393	0.691936	0.00378365	-1.53284	down	zinc finger protein [Malus domestica]
MD10G1008800.gene	9.68495	10.575	9.42963	3.07145	2.39509	2.48695	3.61e-06	-1.53282	down	PREDICTED: ACT domain-containing protein ACR3 isoform X1 [Malus domestica]
Malus_domestica_newGene_3869	28.3093	25.4787	27.4733	8.60069	7.59035	6.06474	1.66e-08	-1.53032	down	PREDICTED: F-box/LRR-repeat protein 4-like isoform X2 [Malus domestica]
MD13G1233400.gene	45.0948	58.3077	51.3709	15.5831	14.3312	12.5	4.44e-09	-1.52881	down	PREDICTED: uncharacterized protein LOC103453642 [Malus domestica]
MD06G1185200.gene	11.4948	11.6778	14.0278	3.73065	2.64168	3.85592	9.46e-08	-1.52841	down	PREDICTED: HIPL1 protein-like [Malus domestica]
MD10G1326000.gene	5.0348	5.40287	3.27641	1.41694	1.25115	1.0156	0.0001092	-1.52766	down	PREDICTED: protein STRUBBELIG-RECEPTOR FAMILY 8 [Malus domestica]
MD05G1206800.gene	6.00191	6.16356	5.93514	2.20956	1.56967	1.28648	1.26e-06	-1.52552	down	PREDICTED: ubiquitin carboxyl-terminal hydrolase 15-like isoform X2 [Malus domestica]
MD17G1213000.gene	3.10301	3.44912	3.4913	0.6788	0.721395	1.35941	0.0042488	-1.52551	down	PREDICTED: uncharacterized protein LOC103437282 [Malus domestica]
MD04G1165100.gene	3.58886	4.37911	3.98729	1.29174	0.894528	1.1017	0.00105562	-1.52527	down	PREDICTED: protein trichome birefringence-like 35 [Malus domestica]
MD02G1232700.gene	2.02801	2.17444	2.82249	0.576776	0.423285	0.939161	0.00481461	-1.52456	down	PREDICTED: uncharacterized protein LOC103407996 [Malus domestica]
MD17G1223300.gene	6.96477	8.37229	9.15294	2.82695	2.38477	1.72214	3.54e-05	-1.52421	down	PREDICTED: photosynthetic NDH subunit of subcomplex B 1, chloroplastic [Malus domestica]
MD16G1251700.gene	1.76736	2.2857	1.69492	0.616378	0.479516	0.432252	0.00355407	-1.52302	down	PREDICTED: uncharacterized protein LOC103450571 isoform X6 [Malus domestica]
MD09G1177000.gene	29.689	30.1368	25.61	10.7875	6.76954	6.04515	5.44e-09	-1.52045	down	PREDICTED: uncharacterized protein LOC103443660 [Malus domestica]
MD17G1136100.gene	2.24282	2.26078	3.65979	0.758294	0.62104	0.922658	0.00501681	-1.51995	down	hypothetical protein PRUPE_3G176700 [Prunus persica]
MD05G1082700.gene	1.93312	1.72997	1.84262	0.627051	0.267129	0.574354	0.00921033	-1.51881	down	PREDICTED: probable receptor-like protein kinase At1g49730 isoform X1 [Pyrus x bretschneideri]
MD15G1228600.gene	15.656	14.243	15.0718	4.75048	4.07775	3.56395	0.000274672	-1.51865	down	PREDICTED: RING-H2 finger protein ATL80-like [Malus domestica]
MD13G1088300.gene	5.99939	5.53011	4.80837	1.97267	1.3255	1.22688	0.00012739	-1.51827	down	PREDICTED: LOW QUALITY PROTEIN: phytosulfokine receptor 1-like [Malus domestica]
MD01G1195700.gene	3.85177	5.19747	8.03249	2.04684	1.12119	1.54077	0.00575218	-1.51793	down	PREDICTED: calcium-dependent protein kinase 26-like [Malus domestica]
MD16G1024700.gene	1930.16	2308.9	1010.09	600.21	454.77	451.636	0.00912907	-1.51766	down	PREDICTED: MLP-like protein 329 isoform X1 [Malus domestica]
MD16G1179500.gene	21.7665	24.7697	23.403	9.61315	4.82236	5.0773	8.83e-09	-1.51732	down	PREDICTED: pyruvate, phosphate dikinase, chloroplastic-like [Malus domestica]
MD03G1122400.gene	6.80849	5.17922	6.60093	2.17279	1.06811	1.8938	6.51e-06	-1.51585	down	PREDICTED: BEL1-like homeodomain protein 9 [Pyrus x bretschneideri]
MD12G1002500.gene	4.63452	5.42874	8.38232	2.52206	1.26658	1.80224	0.000430932	-1.51504	down	PREDICTED: uncharacterized protein LOC103449301 isoform X1 [Malus domestica]
MD05G1335400.gene	145.963	148.798	189.992	47.7994	45.5882	40.6247	6.66e-08	-1.51471	down	PREDICTED: uncharacterized protein LOC103434635 isoform X2 [Malus domestica]
MD02G1211500.gene	2.51442	2.31664	3.38125	1.00125	0.789687	0.61569	8.07e-06	-1.50974	down	PREDICTED: callose synthase 5 [Pyrus x bretschneideri]
MD16G1023300.gene	29.5202	29.5216	38.9042	10.698	7.77653	8.83063	1.38e-08	-1.50954	down	DELLA protein [Malus domestica]
MD04G1147400.gene	8.8501	11.8099	14.1145	3.57872	2.95707	3.07228	1.71e-05	-1.50794	down	PREDICTED: uncharacterized protein LOC103408440 [Malus domestica]
MD02G1308600.gene	2.67224	2.93431	3.98266	0.976202	0.621142	1.0803	0.00702147	-1.50704	down	PREDICTED: uncharacterized protein LOC103413083 [Malus domestica]
MD08G1188100.gene	11.6367	14.7035	22.499	5.0061	4.37238	4.02804	0.00117151	-1.50672	down	PREDICTED: uncharacterized protein At1g04910-like isoform X1 [Malus domestica]
MD02G1079800.gene	3.37594	3.52177	5.14792	1.8659	0.806013	0.745959	3.88e-05	-1.505	down	PREDICTED: helicase SRCAP isoform X6 [Pyrus x bretschneideri]
MD17G1283400.gene	17.9138	18.7796	16.9197	7.50984	4.11008	3.47159	3.67e-07	-1.50423	down	PREDICTED: S-adenosylmethionine synthase 1 [Malus domestica]
MD07G1262500.gene	5.85773	6.50284	8.35182	2.47453	1.674	1.6446	1.57e-05	-1.50378	down	PREDICTED: calcium-dependent protein kinase 26-like isoform X1 [Malus domestica]
MD05G1249600.gene	12.5683	17.7109	24.7544	5.59713	4.51313	5.03889	0.000723028	-1.503	down	PREDICTED: APO protein 1, chloroplastic-like isoform X1 [Pyrus x bretschneideri]
MD02G1031800.gene	0.508521	0.709082	0.587968	0.250516	0.163465	0.090242	0.00880327	-1.50165	down	PREDICTED: disease resistance protein RPP4-like isoform X1 [Pyrus x bretschneideri]
MD14G1015200.gene	22.1998	20.7646	15.6511	6.47435	4.29855	5.64272	3.86e-07	-1.50082	down	PREDICTED: delta(14)-sterol reductase-like [Pyrus x bretschneideri]
MD12G1032300.gene	7.57422	7.3248	6.307	2.49079	1.48699	2.00663	7.25e-06	-1.50063	down	PREDICTED: uncharacterized protein At5g41620-like [Malus domestica]
MD17G1207300.gene	19.6415	22.0932	9.82171	34.4832	40.3829	36.2815	1.77e-08	1.50093	up	PREDICTED: peptide deformylase 1A, chloroplastic/mitochondrial-like [Pyrus x bretschneideri]
MD02G1082200.gene	13.1954	15.1514	9.38799	23.7462	31.7924	29.0243	5.9e-07	1.50236	up	PREDICTED: uncharacterized protein LOC103450530 isoform X1 [Malus domestica]
MD08G1003100.gene	20.0785	20.0535	20.7972	48.9074	47.7561	39.8376	1.03e-08	1.50238	up	PREDICTED: uncharacterized protein LOC103410415 [Malus domestica]
MD08G1051600.gene	13.2235	16.7532	18.0094	47.2229	27.9648	31.8973	1.34e-05	1.5024	up	PREDICTED: protein TIC 55, chloroplastic-like [Malus domestica]
MD02G1085200.gene	7.81926	7.29058	8.40534	12.9856	15.2528	16.579	3.04e-05	1.50323	up	PREDICTED: uncharacterized protein LOC103951901 [Pyrus x bretschneideri]
MD06G1024500.gene	0.590236	0.540752	1.79835	2.0514	1.80958	2.70985	0.000857309	1.50548	up	PREDICTED: disease resistance protein RPM1-like [Malus domestica]
MD12G1118400.gene	156.859	164.511	170.497	251.258	320.953	578.056	0.00795163	1.50788	up	hypothetical protein CICLE_v10033494mg [Citrus clementina]
MD08G1101200.gene	7.61198	6.58614	6.68859	14.1326	14.7333	17.4033	3.26e-07	1.50837	up	PREDICTED: coenzyme Q-binding protein COQ10 homolog, mitochondrial [Malus domestica]
MD13G1123100.gene	39.7427	45.0236	43.1385	104.161	93.2006	90.8839	8.43e-09	1.5084	up	PREDICTED: photosynthetic NDH subunit of lumenal location 5, chloroplastic-like [Pyrus x bretschneideri]
MD05G1192900.gene	2.72682	2.78621	3.10595	6.19886	6.67279	6.58559	0.00843506	1.50948	up	PREDICTED: uncharacterized protein LOC103419929 [Malus domestica]
MD11G1110300.gene	1.30293	1.09716	0.572746	1.76553	2.53163	2.4432	0.00520028	1.50951	up	hypothetical protein AMTR_s00044p00088410 [Amborella trichopoda]
MD01G1152900.gene	1.11456	0.641375	0.325222	1.79729	1.10319	1.88833	0.00591974	1.51102	up	PREDICTED: phosphoinositide phospholipase C 6-like isoform X1 [Malus domestica]
MD04G1191300.gene	13.0452	12.4774	11.803	28.5331	25.6908	30.256	6.59e-09	1.51108	up	PREDICTED: alkaline/neutral invertase A, mitochondrial-like [Malus domestica]
MD12G1132500.gene	4.15808	4.04497	3.78027	9.66172	8.25677	9.24753	4.97e-08	1.5119	up	PREDICTED: phosphatidate phosphatase PAH1-like [Malus domestica]
MD10G1332900.gene	50.8152	44.4877	48.6148	94.3746	101.25	129.853	7.12e-09	1.51281	up	PREDICTED: LOW QUALITY PROTEIN: tonoplast dicarboxylate transporter-like [Malus domestica]
MD17G1023900.gene	6.25199	5.33084	6.18192	14.9383	14.48	10.7214	2.15e-05	1.51353	up	PREDICTED: TMV resistance protein N-like isoform X3 [Malus domestica]
MD12G1000800.gene	4.63451	4.32011	5.00389	12.8313	8.82555	9.83909	7.27e-07	1.51639	up	PREDICTED: NAC domain-containing protein 18-like [Pyrus x bretschneideri]
MD16G1265900.gene	273.548	275.852	208.113	604.746	567.171	547.997	9.9e-06	1.51693	up	PREDICTED: xylose isomerase-like [Malus domestica]
MD07G1131800.gene	21.7377	21.3709	28.3138	45.1661	57.8497	57.2693	9.82e-09	1.52035	up	PREDICTED: FK506-binding protein 4-like [Malus domestica]
MD10G1093900.gene	6.35948	7.51035	4.06095	13.1616	16.2116	11.2437	5.32e-05	1.52156	up	PREDICTED: uncharacterized protein LOC103335285 [Prunus mume]
MD05G1220500.gene	29.4067	31.3671	36.4282	72.6747	67.2976	81.0861	4.95e-09	1.52173	up	PREDICTED: probable BOI-related E3 ubiquitin-protein ligase 3 [Malus domestica]
MD13G1148300.gene	2.39227	3.27533	2.03879	6.04868	5.7004	6.12259	2.45e-06	1.52252	up	PREDICTED: alkaline/neutral invertase A, mitochondrial [Pyrus x bretschneideri]
MD12G1062300.gene	7.05449	6.67176	4.90154	14.1701	15.4491	12.8328	1.58e-07	1.52273	up	PREDICTED: protein ABHD18-like [Malus domestica]
MD15G1372900.gene	5.39891	6.1009	10.0648	15.5627	15.846	17.5282	1.53e-07	1.52338	up	PREDICTED: annexin D5-like [Malus domestica]
MD16G1217500.gene	1.56854	1.77356	1.48207	2.34398	4.20003	4.36445	0.00249943	1.52373	up	PREDICTED: phosphoenolpyruvate carboxylase kinase 1-like [Malus domestica]
MD02G1168400.gene	3.10749	3.69981	4.48395	10.1894	8.66618	8.18053	5.39e-07	1.524	up	PREDICTED: zinc finger CCCH domain-containing protein 62-like isoform X2 [Pyrus x bretschneideri]
MD12G1006900.gene	4.33914	3.80207	3.82356	10.4427	7.70681	9.2825	1.34e-08	1.52671	up	PREDICTED: uncharacterized protein LOC103449318 [Malus domestica]
MD04G1037300.gene	13.5402	14.3477	15.3766	33.493	33.8202	31.3304	9.14e-09	1.52853	up	PREDICTED: biotin synthase-like [Pyrus x bretschneideri]
MD07G1282000.gene	39.3552	43.8209	38.832	98.6123	85.8146	94.9252	3.5e-08	1.52869	up	PREDICTED: uncharacterized protein LOC103439818 [Malus domestica]
MD04G1083600.gene	8.26632	9.29975	7.36468	21.7034	17.7626	17.6991	1.67e-05	1.52922	up	PREDICTED: serine/threonine-protein phosphatase PP1 isoform X1 [Malus domestica]
MD14G1243400.gene	1.68752	1.64809	0.713985	2.94031	3.44267	2.89357	0.000939281	1.53149	up	PREDICTED: protein REVEILLE 7-like [Malus domestica]
MD01G1205500.gene	5.78134	5.1789	4.93431	14.7865	10.4765	11.1576	7.12e-09	1.5316	up	PREDICTED: mitogen-activated protein kinase kinase kinase YODA-like [Malus domestica]
MD13G1025500.gene	26.4546	20.3405	13.8276	38.1769	51.3072	42.9492	3.57e-06	1.53244	up	PREDICTED: classical arabinogalactan protein 9-like [Malus domestica]
MD13G1031000.gene	4.77113	5.44006	7.00838	12.3797	13.3231	14.2292	1.93e-08	1.5337	up	PREDICTED: cytochrome P450 CYP749A22-like [Pyrus x bretschneideri]
MD15G1022600.gene	18.4074	19.004	22.3253	39.5786	42.152	55.436	3.63e-09	1.53382	up	PREDICTED: mitogen-activated protein kinase homolog NTF3-like [Malus domestica]
MD01G1083700.gene	13.4313	14.6073	12.5737	26.7107	32.6113	33.5986	5.8e-09	1.5346	up	PREDICTED: uncharacterized protein LOC103415805 [Malus domestica]
MD10G1252700.gene	6.20692	5.90748	4.18307	14.2911	10.835	12.5623	2.46e-08	1.53534	up	PREDICTED: probable receptor-like protein kinase At1g30570 [Malus domestica]
MD12G1206000.gene	72.1652	66.1694	56.8537	134.521	147.746	166.164	7.83e-09	1.53568	up	PREDICTED: uncharacterized protein LOC103450856 [Malus domestica]
MD00G1220200.gene	0.965413	2.27527	3.27858	3.9582	4.10813	4.81392	0.00242969	1.53579	up	PREDICTED: uncharacterized protein LOC103449386 isoform X2 [Malus domestica]
MD03G1096900.gene	46.8656	42.5323	47.4181	71.3746	103.705	138.197	0.00130312	1.53588	up	PREDICTED: uncharacterized protein LOC103421264 [Malus domestica]
MD11G1299700.gene	4.36003	3.96438	3.63538	10.5987	15.1987	18.3624	5.11e-08	1.53622	up	PREDICTED: membrane-anchored ubiquitin-fold protein 3-like [Malus domestica]
MD08G1015500.gene	9.84968	9.08295	11.5045	29.7259	17.8364	23.0885	8.84e-08	1.54054	up	PREDICTED: auxin response factor 5-like [Malus domestica]
MD12G1231700.gene	3.17955	2.3537	3.06075	5.99235	5.95099	7.91578	7.44e-07	1.54092	up	PREDICTED: FRIGIDA-like protein 1 [Malus domestica]
MD14G1044300.gene	14.8926	14.1326	10.8638	30.0178	29.9673	32.2616	4.24e-09	1.54207	up	PREDICTED: probable sucrose-phosphatase 2 isoform X1 [Pyrus x bretschneideri]
MD13G1137000.gene	1.53888	1.38822	1.09705	3.21681	3.67659	2.37728	0.0070962	1.54232	up	PREDICTED: auxin-responsive protein IAA31 [Pyrus x bretschneideri]
MD14G1145500.gene	45.4823	48.2343	42.5416	113.736	96.8401	109.36	5.24e-09	1.54257	up	PREDICTED: uncharacterized protein LOC103962645 [Pyrus x bretschneideri]
MD02G1138600.gene	1.41838	1.26215	1.76741	3.61431	2.36951	5.11697	0.00326796	1.54366	up	PREDICTED: bifunctional epoxide hydrolase 2-like [Malus domestica]
MD01G1069800.gene	26.3262	27.635	27.176	59.9058	67.5744	59.2496	4.49e-09	1.54386	up	PREDICTED: 50S ribosomal protein L5, chloroplastic [Malus domestica]
MD11G1290400.gene	18.1663	15.8757	16.9631	33.1953	37.3548	47.2968	3.87e-09	1.54413	up	PREDICTED: aspartic proteinase-like protein 2 [Pyrus x bretschneideri]
MD15G1022400.gene	48.3114	54.8394	70.6655	127.4	129.933	141.779	3.73e-09	1.54434	up	PREDICTED: protein TIC 20-I, chloroplastic-like [Malus domestica]
MD01G1137300.gene	14.1327	2.02	4.89431	18.8402	16.4357	14.2104	0.00175519	1.54579	up	PREDICTED: L-type lectin-domain containing receptor kinase S.4-like [Malus domestica]
MD09G1043000.gene	10.4799	10.6459	6.01494	17.5006	25.1971	19.8506	7.66e-05	1.54707	up	PREDICTED: probable prolyl 4-hydroxylase 7 [Malus domestica]
MD17G1204600.gene	6.22123	6.71697	7.24585	14.7915	15.3533	16.5224	5.07e-08	1.54835	up	PREDICTED: uncharacterized protein LOC103940691 [Pyrus x bretschneideri]
MD04G1246200.gene	4.69869	6.97506	13.2222	17.2161	13.8594	26.7567	0.00458121	1.54852	up	PREDICTED: thioredoxin F-type, chloroplastic-like isoform X2 [Pyrus x bretschneideri]
MD02G1316300.gene	0.55423	0.639681	0.455883	0.915108	1.38206	1.51377	0.00228614	1.5493	up	PREDICTED: uncharacterized protein LOC103413361 [Malus domestica]
MD11G1255300.gene	77.7207	82.103	210.372	252.611	238.515	362.693	0.000263439	1.54974	up	tyrosine aminotransferase 3 [Malus domestica]
MD01G1077800.gene	2.87008	2.75036	2.32985	8.31461	10.5039	6.14086	7.19e-05	1.55056	up	PREDICTED: anthocyanidin reductase-like [Malus domestica]
MD01G1137600.gene	1.12635	0.952383	1.10258	2.73957	2.43529	2.22922	0.00155733	1.55246	up	PREDICTED: L-type lectin-domain containing receptor kinase S.4-like [Malus domestica]
MD13G1069400.gene	54.8178	56.6009	68.7992	126.836	138.285	152.944	2.95e-09	1.55408	up	PREDICTED: uncharacterized endoplasmic reticulum membrane protein C16E8.02-like [Malus domestica]
MD01G1107600.gene	3.0249	4.27144	2.59834	7.19898	7.94633	7.83319	9.41e-05	1.55409	up	PREDICTED: uncharacterized protein LOC108173507 isoform X1 [Malus domestica]
MD10G1091000.gene	5.23169	4.72822	4.19426	12.0232	9.40554	11.7342	9.99e-06	1.55521	up	PREDICTED: probable carboxylesterase 7 [Malus domestica]
MD00G1130900.gene	22.7865	21.9091	30.7258	68.0768	51.9134	55.9737	3.75e-09	1.55602	up	PREDICTED: LOW QUALITY PROTEIN: granule-bound starch synthase 2, chloroplastic/amyloplastic [Malus domestica]
MD12G1099800.gene	145.005	216.182	186.641	446.955	371.023	461.041	1.57e-07	1.55783	up	PREDICTED: dihydrofolate reductase-like [Pyrus x bretschneideri]
MD02G1122100.gene	6.11352	6.75067	3.79932	13.517	13.1843	12.3177	9.33e-06	1.55819	up	PREDICTED: F-box protein At2g26160-like [Malus domestica]
MD07G1042400.gene	311.139	331.298	396.03	599.652	793.874	1022.21	6.6e-05	1.56024	up	PREDICTED: cysteine proteinase inhibitor A-like [Malus domestica]
MD15G1113900.gene	69.9609	70.0762	149.899	219.643	156.279	304.494	0.00147685	1.56225	up	PREDICTED: E3 ubiquitin-protein ligase MIEL1-like [Malus domestica]
MD07G1282600.gene	0.601359	0.776922	0.988886	0.649675	0.357276	1.22745	0.00544476	1.56376	up	PREDICTED: LRR receptor-like serine/threonine-protein kinase GSO1 [Malus domestica]
MD02G1147600.gene	2.42166	1.99396	2.85255	6.20041	4.9199	5.94816	2.62e-07	1.56378	up	PREDICTED: vam6/Vps39-like protein [Malus domestica]
MD14G1107500.gene	3.72152	3.0538	3.5431	7.18264	7.24291	9.72358	8.21e-07	1.56402	up	PREDICTED: uncharacterized protein LOC103454767 [Malus domestica]
MD08G1042700.gene	0.853145	0.96857	2.05782	3.58424	2.69373	3.01599	7.52e-06	1.56478	up	PREDICTED: disease resistance protein RGA2-like [Malus domestica]
MD15G1125800.gene	5.46191	6.22381	6.00205	12.7565	12.5623	17.0003	2.92e-08	1.56747	up	PREDICTED: putative UDP-sugar transporter DDB_G0278631 [Malus domestica]
MD09G1176500.gene	4.3935	3.29417	5.10297	9.4568	8.4898	13.0431	1.35e-06	1.56757	up	PREDICTED: dnaJ homolog subfamily B member 7-like isoform X1 [Malus domestica]
MD15G1078300.gene	140.772	131.454	148.474	290.555	310.264	386.689	2.42e-07	1.56783	up	PREDICTED: low-temperature-induced cysteine proteinase-like [Malus domestica]
MD09G1222300.gene	4.11112	4.49748	4.3809	11.2147	9.06425	10.1554	1.05e-07	1.56883	up	PREDICTED: glycerol kinase-like [Pyrus x bretschneideri]
MD10G1323000.gene	3.72188	3.51997	4.32207	8.2955	8.12935	10.7832	6.58e-07	1.569	up	PREDICTED: 5&apos;-adenylylsulfate reductase 3, chloroplastic-like [Malus domestica]
MD17G1123600.gene	53.8236	47.91	21.0405	123.762	103.293	63.0357	0.00288341	1.56952	up	PREDICTED: transmembrane 9 superfamily member 12-like [Malus domestica]
MD15G1035900.gene	1.07295	1.50671	1.60092	4.34388	2.42381	3.37053	3.91e-05	1.57009	up	PREDICTED: mitogen-activated protein kinase kinase kinase YODA-like [Malus domestica]
MD01G1165300.gene	87.4207	87.2195	105.707	190.639	209.44	258.529	3.54e-08	1.57106	up	PREDICTED: alpha-galactosidase 3-like [Malus domestica]
MD05G1004400.gene	20.5548	20.5742	31.4574	39.8672	44.1561	68.8111	1.87e-06	1.57332	up	PREDICTED: TVP38/TMEM64 family membrane protein slr0305 [Malus domestica]
MD16G1262200.gene	1.49888	1.99634	1.87241	4.80828	3.38597	4.58086	0.00184888	1.57371	up	PREDICTED: transcription factor bHLH149-like [Malus domestica]
MD02G1073600.gene	4.54734	6.74636	3.3458	10.5971	14.207	9.60378	1.46e-06	1.57393	up	PREDICTED: probable phospholipase A2 homolog 1 [Malus domestica]
MD05G1261900.gene	5.39149	6.10735	4.0434	13.5482	13.3815	9.78994	1.29e-07	1.5741	up	PREDICTED: protein prune homolog isoform X1 [Malus domestica]
MD16G1238600.gene	49.65	49.8992	41.9759	130.4	113.387	97.1574	6.19e-09	1.57419	up	PREDICTED: biotin carboxylase 1, chloroplastic-like isoform X1 [Pyrus x bretschneideri]
[truncated: 1,204 more rows]
